# Supplementary material for: The centrality of affective instability and identity in Borderline Personality Disorder: Evidence from network analysis
Source: PLoS One. 2017 Oct 17;12(10):e0186695. doi: 10.1371/journal.pone.0186695 (PMC5645155; doi:10.1371/journal.pone.0186695)
Supplement: S1 File — (CSV) [file pone.0186695.s001.csv]

subject	gender	age	clinical	BPDCL_imp_1	BPDCL_ins_2	BPDCL_ang_3	BPDCL_dis_4	BPDCL_ang_5	BPDCL_mut_6	BPDCL_ide_7	BPDCL_imp_8	BPDCL_mut_9	BPDCL_ide_10	BPDCL_emp_11	BPDCL_imp_12	BPDCL_abb_13	BPDCL_ide_14	BPDCL_ide_15	BPDCL_dis_16	BPDCL_imp_17	BPDCL_abb_18	BPDCL_dis_19	BPDCL_ide_20	BPDCL_abb_21	BPDCL_imp_22	BPDCL_dis_23	BPDCL_imp_24	BPDCL_ins_25	BPDCL_mut_26	BPDCL_abb_27	BPDCL_abb_28	BPDCL_imp_29	BPDCL_ide_30	BPDCL_dis_31	BPDCL_rel_32	BPDCL_ins_33	BPDCL_ide_34	BPDCL_imp_35	BPDCL_ins_36	BPDCL_ang_37	BPDCL_dis_38	BPDCL_dis_39	BPDCL_rel_40	BPDCL_imp_41	BPDCL_rel_42	BPDCL_abb_43	BPDCL_ang_44	BPDCL_abb_45	BPDCL_ide_46
5	0	20	student	2	3	2	1	1	1	2	1	1	1	2	1	1	1	2	1	1	1	2	1	1	1	1	1	1	1	1	1	1	1	1	2	1	1	1	1	1	1	1	1	1	2	1	1	1	1
7	0	23	student	3	1	1	1	1	1	1	1	1	2	2	1	2	1	2	1	1	1	2	2	2	1	1	1	1	1	1	1	2	1	1	1	1	3	1	1	1	1	2	3	1	1	1	1	1	1
11	0	23	student	1	1	2	1	1	1	1	1	1	2	2	1	1	1	4	1	1	1	2	1	1	1	1	1	2	1	1	1	1	1	1	1	1	2	1	2	1	1	1	1	1	1	1	1	1	2
12	0	24	student	1	1	1	2	1	1	1	1	1	1	2	1	1	1	1	1	1	1	1	1	1	1	1	1	1	1	1	1	1	1	1	1	1	2	1	1	1	1	1	1	1	1	1	1	1	1
13	0	19	student	1	3	2	1	1	1	1	1	1	1	1	1	1	1	2	1	1	1	2	2	1	1	1	1	1	1	1	1	1	1	1	1	1	1	1	3	1	1	2	1	1	1	1	1	1	1
17	0	24	student	2	2	2	1	1	1	1	1	1	1	1	1	1	1	1	1	1	1	2	1	1	1	1	1	1	1	1	1	1	1	1	1	1	2	1	1	1	1	2	1	1	1	2	1	1	2
19	0	22	student	1	2	2	1	1	1	1	1	1	1	1	1	1	1	1	1	1	1	2	1	1	1	1	1	1	1	1	1	1	1	1	1	1	1	1	1	1	1	2	1	1	1	1	1	1	1
20	0	24	student	3	1	1	2	1	1	2	1	1	3	1	1	2	2	3	1	1	2	2	2	1	1	2	1	1	1	1	1	1	1	1	2	1	3	1	1	1	1	1	2	1	1	3	1	1	1
21	0	22	student	1	3	3	1	1	1	1	1	1	1	2	1	1	1	3	1	1	1	1	1	1	1	1	1	4	1	1	1	1	1	1	1	1	1	1	2	1	1	1	3	1	1	1	1	1	1
31	0	25	student	1	2	1	1	1	1	1	1	1	1	2	1	2	1	2	1	1	1	2	1	1	1	1	1	1	1	1	1	2	1	1	1	1	1	1	2	1	1	1	1	1	1	1	1	1	1
33	0	24	student	1	2	2	1	1	1	1	1	1	2	2	1	1	2	2	1	1	1	1	3	2	1	1	1	1	1	1	1	1	2	1	2	2	2	1	2	1	2	1	1	1	2	1	1	1	2
45	0	24	student	1	2	3	1	1	1	1	1	1	3	2	1	2	1	3	1	1	1	1	1	1	1	1	1	2	1	1	1	1	2	1	1	1	2	1	2	1	1	1	2	1	1	2	1	1	1
46	0	20	student	3	3	2	1	1	1	1	1	1	1	1	1	1	1	1	1	1	1	1	1	1	1	1	1	1	1	1	1	1	1	1	1	1	1	1	2	1	1	1	1	1	1	2	1	1	1
49	0	24	student	2	3	1	2	1	1	1	1	1	2	3	1	1	1	3	1	1	1	2	1	1	1	1	1	1	1	1	1	1	1	1	1	1	2	1	2	1	2	1	2	1	1	1	1	1	1
52	0	22	student	1	2	2	2	1	1	1	1	1	2	1	1	2	1	2	1	1	1	2	1	1	3	1	1	1	1	1	1	1	1	1	1	1	2	1	2	1	1	2	1	1	1	1	1	1	1
54	0	30	student	2	2	1	1	1	1	1	1	1	1	1	1	1	1	1	1	1	1	3	2	1	1	1	1	1	1	1	1	1	1	1	1	1	1	1	2	1	1	1	1	1	1	1	1	1	1
69	0	23	student	2	3	2	1	1	1	1	1	1	1	1	2	1	1	1	2	1	3	2	2	1	2	1	1	1	1	1	1	2	1	1	1	1	1	1	1	1	1	2	4	4	1	1	1	1	2
75	0	25	student	3	2	1	1	1	1	1	1	1	1	2	3	2	1	2	1	1	1	2	2	1	1	1	1	1	1	1	1	1	1	1	2	1	2	1	1	1	1	2	2	1	1	1	1	1	1
79	0	26	student	1	1	1	1	2	1	1	1	1	2	1	2	1	1	2	3	1	1	2	2	1	1	1	1	1	1	1	1	3	1	2	1	1	1	1	1	1	1	1	1	1	1	1	1	1	1
83	0	21	student	1	2	1	1	1	1	1	1	1	1	1	1	1	1	1	1	1	1	1	1	1	1	1	1	1	1	1	1	1	1	1	1	1	1	1	1	1	1	1	1	1	1	1	1	1	1
84	0	24	student	2	4	2	1	1	1	1	1	1	1	2	2	2	1	2	1	1	1	1	1	1	1	1	1	2	1	1	1	2	2	1	1	2	1	1	3	1	1	2	1	1	1	2	1	1	2
98	0	25	student	2	2	2	2	1	1	1	1	1	1	2	2	2	2	2	1	1	1	1	2	1	1	1	1	1	1	1	1	1	1	1	1	1	1	1	1	1	1	1	2	1	1	1	1	1	1
102	0	23	student	2	2	2	1	1	1	1	1	1	2	2	1	2	1	2	1	1	1	3	1	1	1	1	1	1	1	1	1	1	1	1	1	1	3	1	1	1	3	2	1	1	1	1	1	1	1
103	0	25	student	5	2	1	1	1	1	1	1	1	1	2	1	1	1	2	1	1	1	2	1	1	1	1	1	1	1	1	1	1	1	1	1	1	2	1	1	1	2	1	1	1	1	1	1	1	1
106	0	24	student	2	3	1	1	1	1	1	1	1	2	2	1	2	1	2	1	1	1	1	1	1	1	1	1	1	1	1	1	1	2	1	1	1	2	1	2	1	1	1	1	1	1	2	1	1	1
111	0	24	student	1	2	1	2	1	1	1	1	1	2	3	2	2	1	3	1	1	1	2	2	1	2	1	1	1	1	1	1	1	1	1	2	1	4	1	2	1	2	1	2	1	1	1	1	1	2
116	0	19	student	3	2	2	3	1	1	1	1	1	2	2	1	1	2	2	1	1	1	2	2	1	1	1	1	1	1	1	1	1	1	1	2	1	2	1	1	1	1	2	1	1	1	1	1	1	2
119	0	25	student	1	2	2	1	1	1	1	1	1	1	1	1	1	1	1	1	1	1	1	1	1	1	1	1	1	1	1	1	1	1	1	2	1	2	1	1	1	1	1	2	1	1	1	1	1	1
120	0	37	student	2	2	2	1	1	1	1	1	1	1	2	1	1	1	1	1	1	1	2	2	1	2	1	1	1	1	1	1	2	1	1	1	1	1	1	1	2	2	1	2	1	1	2	1	1	1
121	0	29	student	1	1	1	1	1	1	2	1	1	1	2	1	1	1	3	3	1	1	2	2	2	1	1	1	1	1	1	1	1	1	1	1	1	1	1	2	1	2	1	1	1	1	2	1	1	1
123	0	28	student	1	2	2	1	1	1	1	1	1	1	1	1	1	1	2	2	1	1	1	2	1	1	1	1	1	1	1	1	1	1	1	1	1	1	1	2	1	1	1	1	1	1	1	1	1	1
129	0	33	student	3	3	1	1	1	1	1	1	1	1	1	1	1	1	2	1	1	1	2	3	2	1	1	1	1	1	1	1	1	2	1	1	1	3	1	2	1	1	1	1	1	1	1	1	1	2
2	1	38	student	2	4	4	1	1	1	1	1	1	1	3	1	1	1	4	1	1	2	3	1	1	1	1	1	3	1	1	1	1	1	1	1	1	2	1	1	1	3	1	1	1	1	1	1	1	1
3	1	22	student	2	1	1	2	1	1	1	1	1	2	2	2	1	2	2	1	2	1	1	2	1	1	1	1	1	1	1	1	1	1	1	1	1	1	1	2	1	1	1	1	1	1	1	1	1	2
23	1	23	student	2	2	1	1	1	1	1	1	1	1	1	1	2	1	3	1	1	1	2	1	1	2	1	1	1	1	1	1	2	1	1	1	1	1	1	1	1	1	1	1	1	1	1	1	1	1
26	1	26	student	1	2	3	1	2	1	1	1	1	1	2	1	1	2	2	1	1	2	1	2	2	3	1	1	1	1	1	1	1	1	1	1	1	2	1	2	1	2	2	2	1	1	2	1	1	2
30	1	29	student	2	2	1	1	1	1	1	1	1	1	2	1	1	1	2	1	1	2	3	2	1	1	1	1	1	1	1	1	1	1	1	1	1	3	1	1	1	1	3	1	1	3	1	1	1	2
36	1	25	student	1	2	1	1	1	1	1	1	1	1	2	2	1	1	4	1	1	1	4	2	1	1	2	1	1	1	1	1	1	1	1	1	1	1	1	1	1	1	1	2	1	1	2	1	1	1
65	1	18	student	1	1	1	1	1	1	1	1	1	1	3	1	1	1	2	1	1	3	1	1	1	1	1	1	1	1	1	1	2	1	1	3	1	1	1	2	1	1	1	4	2	2	1	1	1	1
74	1	53	student	1	2	4	1	1	1	1	1	1	1	1	1	1	1	1	1	1	1	1	1	1	1	1	1	1	1	1	1	1	1	1	1	1	1	1	2	1	1	1	3	1	1	1	1	1	1
76	1	21	student	1	2	1	3	1	1	1	1	1	1	1	1	1	1	1	1	1	1	2	1	3	1	1	1	1	1	1	1	1	2	1	1	1	1	1	1	1	1	2	1	1	1	1	1	1	1
92	1	23	student	1	2	1	1	1	1	1	1	1	1	3	1	3	2	3	1	1	1	1	1	2	1	1	1	3	1	1	1	1	2	1	1	1	1	1	2	1	1	1	1	1	1	1	1	1	3
105	1	40	student	2	2	2	1	1	1	1	1	1	1	2	1	2	1	3	1	1	1	2	2	2	1	1	2	1	1	1	1	1	1	1	1	1	2	1	2	1	1	1	1	1	1	1	1	1	1
108	1	24	student	3	2	1	1	1	1	1	2	2	1	2	2	3	1	1	1	1	1	1	3	1	2	1	1	1	1	1	1	2	1	1	2	1	1	1	1	1	3	1	1	1	1	1	1	1	1
125	1	25	student	1	1	1	1	1	1	1	1	1	1	3	1	1	1	2	1	1	1	2	3	2	1	1	1	1	1	1	1	1	1	1	2	1	2	1	1	1	1	2	4	3	1	2	1	1	1
1	0	24	student	1	2	2	1	1	1	1	1	1	2	2	1	3	1	3	1	1	2	1	1	1	1	1	1	2	1	1	1	1	2	1	3	1	3	1	2	1	1	1	3	1	2	3	1	1	2
4	0	20	student	1	4	2	3	1	1	3	1	1	2	2	1	2	2	2	1	1	3	2	1	2	1	3	1	1	1	1	1	2	2	1	3	1	2	1	3	1	3	2	2	1	1	1	2	2	1
6	0	26	student	2	5	2	2	1	1	1	1	1	2	2	1	1	2	2	1	1	2	1	5	2	1	1	1	1	1	1	1	1	1	1	1	1	1	1	3	1	2	2	1	1	1	1	1	1	1
8	0	22	student	3	5	2	2	1	1	1	1	1	3	3	3	2	1	4	1	1	1	3	2	1	1	3	1	2	1	1	1	1	1	1	2	1	1	1	2	1	1	1	1	1	1	1	1	1	2
10	0	23	student	3	2	2	1	1	1	4	1	1	2	3	4	2	2	3	2	1	2	2	2	2	2	1	1	1	1	1	1	2	1	1	3	1	2	1	3	2	1	2	2	1	1	2	1	2	1
18	0	21	student	3	5	2	3	1	1	1	1	1	1	3	1	5	1	2	1	1	1	3	2	1	1	2	1	1	1	5	1	1	4	1	1	1	2	1	2	1	2	3	5	1	4	1	1	1	1
22	0	23	student	2	3	3	3	1	1	1	1	2	2	3	1	3	3	4	2	1	2	3	1	2	2	2	2	3	2	2	1	2	1	1	2	1	3	1	3	1	2	3	4	1	3	2	2	2	2
25	0	19	student	1	3	2	2	1	1	1	1	1	2	3	1	4	2	4	3	1	2	2	2	4	1	2	1	3	1	1	1	1	2	1	3	2	4	1	2	1	2	3	2	1	2	3	1	2	4
28	0	23	student	2	2	1	1	1	1	2	1	1	4	3	1	4	2	5	2	1	1	3	2	4	1	1	1	1	1	1	1	2	1	1	3	1	3	1	2	1	2	2	1	1	1	4	1	1	1
37	0	24	student	2	4	3	3	1	1	1	1	1	2	1	2	2	3	3	2	1	2	2	2	2	2	2	1	1	1	1	1	2	2	2	2	1	1	1	2	1	1	2	2	2	2	3	1	1	1
38	0	20	student	1	1	1	3	1	1	1	1	1	3	3	1	3	1	3	3	3	1	3	2	1	1	1	1	1	1	1	1	1	3	1	3	1	3	1	1	1	1	1	5	4	4	1	3	3	1
39	0	20	student	3	4	4	2	1	1	1	1	1	3	3	2	4	2	3	1	1	2	2	1	1	1	1	1	2	1	1	1	2	2	1	2	2	1	1	3	1	1	2	3	3	3	2	1	1	1
41	0	24	student	4	3	2	2	2	1	1	1	1	3	2	1	4	3	3	2	1	2	2	1	2	1	2	2	1	1	1	1	1	1	1	2	1	2	1	2	2	2	1	3	3	2	1	1	3	1
42	0	24	student	1	2	3	1	1	1	1	1	1	1	1	1	4	3	1	2	1	5	5	2	5	1	1	1	1	1	1	1	2	3	1	1	3	1	1	2	1	1	4	5	1	1	1	3	3	1
43	0	23	student	3	4	3	2	1	1	1	1	1	2	2	2	1	1	3	1	1	3	3	2	1	1	3	1	1	1	1	1	2	2	1	2	1	2	1	2	2	2	3	2	1	2	2	1	2	2
44	0	23	student	1	3	2	1	1	1	1	1	1	2	2	2	3	1	3	2	1	1	3	2	2	1	1	1	2	1	1	1	2	1	1	3	1	2	1	2	1	1	3	4	1	2	2	1	1	2
47	0	19	student	1	4	4	2	1	1	1	1	1	2	2	1	4	2	3	1	1	3	3	1	2	2	1	1	1	1	1	1	1	3	1	2	2	3	1	4	1	1	2	2	1	2	2	1	2	3
50	0	23	student	3	4	2	3	1	1	1	1	1	2	3	1	4	2	2	2	1	2	3	1	1	1	1	1	1	1	2	1	1	1	1	1	1	3	1	3	1	2	3	2	1	2	2	1	1	2
51	0	22	student	3	4	2	1	1	1	1	1	1	2	1	1	4	3	2	1	1	2	1	1	1	1	4	1	1	1	1	1	3	3	1	3	1	3	1	2	1	2	3	2	2	1	5	1	2	5
53	0	20	student	2	5	3	2	1	1	1	1	1	3	3	1	2	2	4	1	1	1	3	1	1	1	2	1	2	1	1	1	1	1	1	2	1	3	1	4	2	2	3	4	1	1	2	1	1	3
55	0	65	student	3	4	1	1	1	1	1	1	3	2	2	1	2	1	2	1	1	1	2	2	2	1	1	2	2	1	2	2	2	1	2	1	1	2	1	3	1	3	1	5	1	2	2	1	1	2
56	0	23	student	2	3	3	1	1	1	1	1	1	2	2	2	3	3	4	3	1	3	2	2	2	2	1	1	2	1	2	1	3	2	1	2	2	2	1	2	1	2	2	3	1	3	2	2	1	1
59	0	25	student	2	4	1	1	1	1	1	1	2	2	3	1	3	1	3	1	1	3	3	2	1	1	1	1	2	1	1	1	2	2	1	2	2	2	1	3	1	2	3	2	3	3	2	3	1	2
61	0	22	student	2	5	1	1	1	1	1	1	1	2	1	1	2	2	3	1	1	1	3	1	1	2	1	1	1	1	1	1	1	1	1	3	2	3	1	2	1	1	4	4	1	1	2	1	2	2
64	0	25	student	3	1	2	1	1	1	1	1	1	2	2	1	3	2	3	1	1	2	2	2	2	1	2	1	1	1	1	1	1	1	1	1	1	2	1	2	1	2	2	2	1	2	2	1	1	1
68	0	55	student	2	5	4	1	1	1	1	1	1	2	2	1	1	4	4	3	1	3	4	3	1	1	1	1	3	1	1	1	1	1	2	1	2	1	1	5	3	2	2	3	1	2	3	1	1	1
71	0	49	student	1	4	4	1	1	1	1	1	3	2	1	3	2	1	2	2	1	2	3	2	1	1	1	1	3	1	1	2	1	1	2	1	1	3	1	4	2	2	3	2	1	1	3	1	1	3
78	0	22	student	4	1	4	1	1	1	2	1	1	2	2	1	4	2	4	2	1	1	2	4	2	1	1	1	3	1	1	1	1	2	1	1	2	1	1	4	1	4	1	3	1	1	1	2	1	1
80	0	23	student	4	4	2	1	1	1	1	1	1	2	2	1	2	1	3	2	1	3	2	2	1	1	1	1	1	1	1	1	1	1	1	1	1	2	1	3	1	2	4	3	1	2	2	2	3	3
82	0	23	student	1	2	3	2	1	1	1	1	1	1	1	1	2	2	4	1	1	2	3	2	1	3	1	1	1	1	1	1	2	1	1	2	2	2	1	1	2	2	2	1	1	2	1	1	1	1
86	0	24	student	4	4	2	4	1	1	1	1	1	1	3	2	3	4	4	1	1	3	3	1	1	1	1	1	1	1	1	1	1	1	1	4	1	4	1	2	1	3	1	1	1	1	1	1	1	1
89	0	28	student	3	3	4	4	1	1	1	1	1	3	2	1	2	2	2	2	1	2	4	3	2	2	1	1	1	1	2	1	4	1	1	2	1	3	1	2	1	2	3	3	1	3	3	1	1	1
100	0	21	student	2	4	2	3	1	1	2	1	1	2	3	1	3	2	4	1	1	2	3	2	1	1	2	1	1	1	1	1	1	1	1	2	2	3	1	3	1	1	2	1	1	3	1	1	2	2
101	0	22	student	1	2	2	3	1	1	2	1	1	2	2	1	2	2	3	1	1	1	3	2	2	1	1	2	2	1	1	1	3	1	1	3	2	4	1	2	1	1	3	2	1	3	3	1	1	3
104	0	24	student	1	3	4	1	1	1	3	1	1	2	3	1	2	2	1	5	1	2	1	2	1	4	1	1	1	1	1	1	2	1	1	1	1	2	1	2	1	1	1	2	1	2	1	1	1	1
107	0	20	student	4	4	3	2	1	1	1	1	1	3	3	2	4	3	4	2	1	4	3	2	2	1	1	1	1	1	2	1	2	1	1	3	1	2	1	3	1	2	3	2	2	1	2	1	2	3
109	0	23	student	1	4	3	1	1	1	1	1	1	3	3	1	3	2	4	2	1	3	4	2	2	3	1	1	2	1	1	1	2	2	1	2	1	3	1	2	2	1	4	2	1	3	2	1	1	2
110	0	20	student	3	4	1	2	1	1	2	2	1	4	1	2	1	1	3	1	1	4	3	2	1	2	2	1	2	1	1	1	2	1	1	4	1	3	1	3	1	3	4	1	3	3	2	1	2	3
114	0	19	student	1	3	2	2	1	1	2	1	1	2	1	1	2	2	3	1	1	3	3	3	1	1	2	1	1	1	1	1	1	1	1	4	1	3	1	2	1	2	1	1	4	3	2	1	1	3
115	0	19	student	1	4	2	1	1	1	1	1	1	1	3	1	5	1	3	1	1	3	1	1	1	1	1	1	1	1	1	1	3	2	1	3	1	3	1	2	1	4	1	3	1	1	3	1	3	1
122	0	22	student	2	2	3	3	1	1	1	1	1	1	3	1	4	3	3	1	1	3	2	3	3	1	2	1	2	1	1	1	1	1	1	3	2	1	1	1	1	1	1	2	1	1	2	1	1	1
126	0	19	student	2	5	3	1	1	1	1	1	1	1	2	3	2	2	3	2	1	4	4	2	1	1	2	1	2	1	1	1	2	1	1	4	5	2	1	3	1	2	5	5	1	5	1	1	1	1
127	0	28	student	1	3	3	1	1	1	1	1	1	1	3	1	3	3	3	1	1	3	3	2	1	1	1	1	2	1	1	1	1	2	1	3	1	3	1	2	1	1	1	2	1	2	2	1	1	2
130	0	23	student	3	4	4	1	1	1	1	1	1	2	3	1	4	2	4	2	1	2	2	3	3	1	1	1	2	1	1	1	1	1	1	1	1	3	1	3	1	2	2	4	1	1	3	1	1	1
9	1	23	student	1	2	1	1	1	1	1	1	1	1	3	2	3	2	4	1	1	5	3	2	1	1	1	1	1	1	1	1	1	1	1	3	1	5	1	2	1	1	4	3	1	2	4	1	1	4
15	1	24	student	4	3	4	2	1	1	1	1	1	3	2	1	2	2	4	2	1	1	3	1	2	1	1	1	2	1	1	1	2	2	1	1	1	2	1	2	1	2	2	1	1	3	4	2	3	1
27	1	23	student	2	3	1	1	1	1	3	1	1	1	4	3	2	4	5	1	1	1	2	2	3	3	1	1	1	1	1	1	3	1	1	3	1	5	1	3	1	4	1	1	3	1	3	3	1	1
32	1	25	student	1	3	3	4	2	1	3	1	1	4	2	2	1	3	2	2	1	2	1	4	1	1	1	2	1	1	1	2	3	2	1	3	2	2	1	1	3	2	2	3	2	2	2	1	1	1
35	1	22	student	2	2	2	4	1	1	1	2	1	2	3	2	4	3	3	2	1	1	3	4	1	1	3	2	2	1	1	1	2	1	1	2	3	3	2	1	2	2	2	3	2	3	4	1	4	3
48	1	25	student	1	3	2	1	1	1	1	1	1	2	3	2	2	1	2	1	1	3	3	1	1	1	1	1	2	1	1	1	1	2	1	2	1	1	1	3	1	1	1	3	1	2	1	1	1	2
57	1	22	student	2	3	4	2	1	1	1	1	3	4	4	1	4	1	4	1	1	1	1	1	3	1	3	1	4	1	1	1	2	1	1	3	2	4	1	1	1	1	1	4	2	2	4	2	1	4
60	1	24	student	1	5	4	1	1	2	1	1	1	1	3	1	3	2	4	1	1	1	3	1	4	1	1	1	4	1	1	1	1	1	1	1	1	4	1	5	1	3	1	1	1	1	4	2	1	1
62	1	25	student	3	3	2	4	1	1	1	1	1	3	4	1	2	4	4	2	1	2	2	3	3	2	3	1	2	1	1	1	2	2	1	3	1	4	1	2	1	3	2	1	1	2	1	3	2	2
63	1	18	student	2	3	2	1	2	1	1	1	1	1	2	1	4	1	1	1	1	1	3	4	3	2	1	1	2	1	1	1	1	2	1	1	1	2	1	2	1	1	2	1	1	1	1	1	1	2
66	1	23	student	1	4	2	1	1	1	1	1	1	3	4	1	3	1	5	2	1	3	3	1	1	2	3	1	2	1	1	1	1	1	1	3	2	3	1	5	1	3	3	3	1	2	4	3	2	3
70	1	23	student	3	4	4	2	1	1	1	2	1	1	2	2	1	1	1	1	2	3	2	2	1	2	1	1	1	1	1	1	1	1	1	2	1	1	1	1	1	1	3	2	2	2	1	1	1	2
73	1	22	student	1	2	2	4	1	1	1	1	1	1	3	1	2	1	4	1	1	1	1	5	1	1	3	1	1	1	1	1	1	2	1	2	2	3	1	2	1	1	1	1	1	1	1	1	2	1
81	1	26	student	2	3	2	3	1	1	3	1	1	3	3	4	2	4	4	1	1	3	3	2	2	4	3	2	1	1	1	1	1	1	2	4	2	3	1	3	1	2	3	2	1	2	2	2	1	2
88	1	24	student	2	4	2	3	1	1	1	1	1	4	3	1	2	2	3	1	1	2	2	1	1	1	3	1	1	1	1	1	2	2	1	2	1	1	1	4	1	1	1	2	1	3	2	2	1	4
95	1	24	student	1	4	3	4	1	1	1	2	1	2	4	1	1	2	3	1	1	4	1	2	1	1	1	1	2	1	1	1	1	1	1	2	1	1	1	2	1	1	3	3	1	3	1	1	1	2
112	1	19	student	2	4	2	3	1	1	1	1	1	3	2	1	4	3	3	2	1	2	2	3	4	2	2	2	2	1	1	1	1	2	1	1	3	2	1	2	1	2	3	3	1	2	2	1	3	3
113	1	25	student	3	2	1	1	2	1	1	2	1	2	3	1	2	1	4	2	1	2	3	2	2	2	2	2	2	1	1	1	1	2	1	3	2	3	1	1	2	3	2	2	1	2	2	2	1	2
117	1	24	student	2	3	4	1	1	1	1	1	1	2	2	1	2	1	3	1	1	4	2	2	1	1	1	1	2	1	1	1	1	1	1	5	2	3	1	3	1	2	2	5	1	4	1	1	2	1
14	0	20	student	1	4	5	2	3	3	4	1	3	4	4	2	5	4	4	4	1	4	4	1	2	5	4	4	3	4	1	3	5	2	1	2	3	1	1	5	4	2	4	5	1	4	2	5	2	2
24	0	20	student	5	4	3	4	2	1	1	1	1	2	2	4	4	3	4	2	3	2	3	2	2	4	3	2	1	1	1	1	3	2	1	4	3	3	2	3	4	3	3	1	3	2	3	2	3	3
29	0	29	student	2	5	4	2	2	1	5	1	2	5	5	1	5	3	5	1	1	5	5	3	5	1	1	1	2	2	1	1	1	4	1	5	1	5	1	4	1	2	5	4	1	2	5	4	1	4
34	0	23	student	4	4	4	4	3	1	1	1	2	3	4	2	4	3	3	3	1	4	4	3	2	1	3	2	4	2	4	2	1	3	3	4	3	4	1	4	3	3	3	4	1	3	4	4	4	4
40	0	24	student	2	3	2	1	1	1	1	1	1	2	3	3	4	3	4	3	3	4	3	2	5	4	1	2	1	1	1	1	1	2	1	3	2	4	1	3	2	2	3	3	2	2	5	1	2	4
58	0	20	student	4	5	4	2	3	1	1	1	1	3	4	1	4	4	4	2	1	2	2	3	2	4	3	2	4	1	4	4	1	5	2	1	4	1	1	3	5	5	5	1	1	4	5	2	3	2
67	0	19	student	3	4	3	1	1	2	2	1	1	2	3	1	5	2	3	1	1	4	2	4	4	3	4	1	1	1	1	1	4	5	1	4	2	3	1	2	3	1	1	2	1	3	2	2	3	2
72	0	21	student	2	4	4	1	1	1	1	1	1	4	4	2	3	3	2	2	1	5	5	2	2	4	2	1	3	1	1	1	1	2	1	2	1	2	1	3	3	4	5	4	1	3	1	2	2	2
85	0	23	student	2	3	4	4	1	1	2	1	1	4	4	3	2	4	4	3	1	3	3	2	3	2	3	1	2	1	1	1	3	3	1	4	2	4	1	2	1	2	3	2	4	2	2	4	1	5
87	0	25	student	3	4	4	3	1	1	1	1	1	4	4	4	4	3	4	3	1	4	4	3	3	2	1	1	1	1	1	1	1	2	1	4	1	4	1	4	2	3	4	4	1	4	3	2	4	3
90	0	28	student	3	4	3	5	5	3	3	4	5	3	5	4	3	4	3	4	4	2	3	4	5	4	4	4	4	5	5	5	3	5	5	3	4	4	5	5	1	3	3	5	3	5	5	2	1	3
91	0	19	student	3	4	2	3	1	1	1	1	1	5	4	2	4	5	5	1	1	3	3	2	5	1	4	2	1	1	1	1	4	3	1	4	2	5	1	3	1	3	3	3	1	3	2	2	2	4
93	0	22	student	1	5	4	4	2	1	1	1	1	5	4	1	2	3	5	4	1	2	4	4	4	1	4	1	3	1	2	1	1	1	1	4	3	5	1	3	2	1	3	4	1	2	2	2	1	4
94	0	22	student	4	2	2	4	1	1	1	1	1	4	4	1	3	3	5	2	1	1	4	4	2	1	2	1	1	1	1	1	1	1	1	5	2	5	1	3	2	2	2	5	3	3	4	2	1	5
96	0	22	student	1	4	4	4	3	1	1	1	1	2	4	2	5	2	4	5	1	5	5	2	4	1	1	1	4	1	5	1	1	2	1	2	1	3	1	4	1	1	3	5	1	4	3	1	5	1
97	0	22	student	2	4	3	3	2	1	1	1	2	4	4	1	3	2	4	2	1	2	3	2	2	1	2	2	4	1	1	2	1	1	2	2	3	3	1	3	2	2	3	3	1	2	2	4	2	1
16	1	19	student	4	2	3	4	1	1	4	1	1	4	3	3	4	2	2	4	1	4	2	4	2	1	2	2	3	1	1	1	2	4	1	1	4	5	1	4	1	4	5	2	1	4	5	3	5	3
77	1	35	student	2	4	4	1	1	1	1	1	1	3	4	1	3	3	4	2	1	3	4	1	4	1	1	1	3	1	1	1	2	3	1	2	2	4	1	4	1	1	3	2	1	3	4	3	1	3
99	1	22	student	2	3	4	5	2	1	2	1	2	4	4	2	3	4	5	3	1	1	4	3	4	4	2	2	3	1	1	1	4	4	1	4	4	5	1	3	2	1	3	2	1	2	4	2	1	5
118	1	24	student	1	4	3	1	2	2	1	4	1	3	5	3	4	2	5	2	1	2	5	2	2	4	3	2	4	1	1	1	4	3	1	1	2	2	2	4	3	3	5	2	1	2	1	1	2	1
124	1	24	student	2	3	3	1	2	1	1	1	3	2	5	5	4	2	5	3	5	2	4	1	4	4	1	4	4	1	1	3	1	2	1	3	2	4	1	4	2	1	1	4	1	2	4	5	1	3
128	1	26	student	3	3	2	2	1	1	1	1	1	4	3	5	4	4	4	3	3	4	3	3	3	3	3	3	3	1	1	1	4	3	3	3	3	3	1	4	3	3	4	4	3	3	3	4	4	4
2011	0	21	student	1	3	1	1	1	1	1	1	1	1	2	1	1	1	2	1	1	1	2	2	1	1	1	1	1	1	1	1	2	1	1	1	1	2	1	1	1	2	1	1	1	1	1	1	1	1
2012	0	50	student	2	2	2	1	1	1	1	1	1	1	1	1	1	1	1	1	1	1	2	2	1	1	1	1	1	1	1	1	1	1	1	1	1	1	1	1	1	1	1	1	1	1	1	1	1	1
2020	0	21	student	1	1	2	1	1	1	1	1	1	1	1	1	2	1	3	2	1	1	2	2	1	3	1	1	1	1	1	1	1	1	1	1	1	2	3	2	1	1	1	2	1	1	1	1	1	1
2027	0	24	student	2	1	1	1	1	1	1	1	1	1	1	1	1	1	2	1	1	1	2	2	1	1	1	1	1	1	1	1	1	1	1	2	1	3	2	1	1	2	2	1	1	1	2	1	1	1
2030	0	23	student	1	2	2	1	1	1	1	1	1	2	1	1	3	1	1	1	1	1	2	2	3	1	1	1	1	1	1	1	1	1	1	1	1	1	1	1	1	1	3	1	1	1	1	1	1	1
2031	0	25	student	3	2	3	1	1	1	1	1	1	1	1	2	2	1	1	1	1	1	2	1	1	1	1	1	1	1	1	1	1	1	1	1	1	2	1	2	1	1	1	2	1	2	1	1	1	1
2040	0	20	student	1	3	2	1	1	1	3	1	1	1	2	1	2	1	1	1	1	1	2	1	1	1	1	1	1	1	3	2	1	1	2	2	1	1	1	1	1	1	1	1	1	1	1	1	1	1
2045	0	19	student	3	4	2	1	1	1	1	1	1	1	2	2	1	1	1	1	1	1	1	2	1	3	1	1	1	1	1	1	2	1	1	1	1	1	1	1	1	3	1	1	1	1	1	1	1	1
2049	0	23	student	1	2	2	2	1	1	1	1	1	1	2	1	1	1	2	1	1	1	2	4	2	1	1	1	1	1	1	1	2	2	1	1	1	2	1	2	1	1	1	1	1	2	3	1	1	1
2051	0	23	student	1	1	1	1	1	1	1	1	1	1	2	1	1	1	2	1	1	1	2	2	1	1	1	1	1	1	1	1	1	1	1	1	1	1	1	1	1	2	1	1	1	1	1	1	1	1
2054	0	23	student	2	2	1	1	1	1	1	1	1	2	3	1	1	1	2	1	1	1	1	2	1	1	1	1	1	1	1	1	1	1	1	1	1	1	1	1	1	2	1	1	1	1	1	1	1	1
2058	0	22	student	2	2	2	1	1	1	1	1	1	1	1	1	1	1	3	1	1	1	3	2	1	1	1	1	1	1	1	1	1	1	1	1	1	1	1	1	1	2	2	1	1	1	1	1	1	1
2061	0	23	student	2	3	2	1	1	1	1	1	1	1	1	1	1	1	2	1	1	1	2	1	1	1	1	1	1	1	1	1	1	1	1	1	1	1	1	2	1	1	1	1	1	1	1	1	1	1
2064	0	45	student	2	2	3	1	2	1	1	1	1	1	1	1	1	1	2	1	1	1	2	2	1	1	1	1	1	1	1	1	1	2	1	1	2	1	1	1	1	1	2	2	1	2	1	1	1	1
2066	0	19	student	1	2	3	1	1	1	1	1	1	3	2	1	1	1	3	1	1	1	1	1	2	2	1	1	3	1	1	1	1	2	1	2	1	1	1	2	1	1	2	1	1	1	1	2	1	1
2068	0	23	student	2	2	2	1	1	1	1	1	1	1	1	1	1	1	1	1	1	1	1	1	2	1	1	1	1	1	1	1	1	1	1	1	1	1	1	1	1	1	1	1	1	2	1	1	1	1
2074	0	22	student	1	3	2	1	1	1	3	1	1	1	2	1	3	1	3	1	1	1	2	1	1	1	3	1	1	1	1	1	1	1	1	1	1	1	1	1	1	1	1	1	1	1	1	1	2	1
2076	0	21	student	2	2	2	2	1	1	1	1	1	2	2	1	1	1	3	1	1	2	2	1	1	1	1	1	1	1	1	1	1	1	1	1	1	2	1	2	1	1	2	2	1	1	1	2	1	1
2092	0	23	student	1	2	1	1	1	1	1	1	1	2	2	1	3	1	2	1	1	1	2	1	1	1	1	1	1	1	1	1	1	1	1	1	1	2	1	2	1	1	1	1	1	1	1	1	1	1
2097	0	25	student	2	1	1	1	1	1	1	1	1	1	2	1	1	1	2	1	1	1	1	1	1	3	1	1	1	1	1	1	1	1	1	1	1	2	1	1	1	2	1	1	1	1	1	1	1	1
2098	0	19	student	4	2	1	2	1	1	1	1	1	3	2	1	2	1	3	1	1	1	2	2	1	2	1	1	1	1	1	1	2	1	1	2	1	1	1	2	1	1	2	1	1	1	1	1	1	2
2099	0	21	student	1	2	2	1	1	1	1	1	1	1	2	1	2	3	3	1	1	1	2	3	1	1	1	1	1	1	1	1	1	1	1	2	1	2	1	1	1	1	1	1	1	1	2	1	1	3
2100	0	24	student	1	3	3	1	1	1	1	1	1	1	2	1	2	1	3	1	1	1	2	1	1	1	1	1	2	1	1	1	2	2	1	1	1	1	1	1	1	1	2	1	1	1	1	1	1	1
2101	0	25	student	1	1	1	1	1	1	1	1	1	1	2	1	1	1	2	1	1	1	2	2	1	1	1	1	1	1	1	1	1	1	1	1	1	1	1	1	1	1	1	1	1	1	1	1	1	1
2109	0	NA	student	2	2	1	3	1	1	1	1	1	2	2	1	2	1	2	1	1	1	2	1	1	1	1	1	1	1	1	1	1	1	1	1	1	2	1	1	1	2	2	1	1	1	2	1	1	1
2113	0	28	student	2	3	2	1	1	1	1	1	1	1	1	1	1	1	1	1	1	1	2	2	1	1	1	1	1	1	1	1	1	1	1	1	1	1	1	1	1	2	1	2	1	1	2	1	1	1
2116	0	23	student	1	2	2	1	1	1	1	1	1	2	1	1	1	1	3	1	1	1	1	1	1	1	1	1	2	1	1	1	1	1	1	1	1	2	1	2	1	1	1	1	1	1	2	1	1	1
2123	0	24	student	1	3	3	1	1	1	1	1	1	1	1	1	2	1	2	1	1	1	2	4	1	1	1	1	1	1	1	1	1	1	1	1	1	1	1	1	1	1	2	5	1	2	1	1	1	1
2125	0	24	student	2	3	1	1	1	1	2	1	1	1	1	2	2	1	2	1	1	1	1	3	2	1	1	1	1	1	1	1	1	1	1	1	1	2	1	1	1	3	1	1	1	1	1	1	1	1
2127	0	24	student	3	2	1	1	1	1	1	1	1	1	1	1	1	1	1	1	1	1	1	1	1	1	1	1	2	1	1	1	1	1	1	1	1	2	1	2	1	1	1	1	1	1	1	1	1	1
2002	1	21	student	1	3	1	4	1	1	2	1	1	1	2	1	1	1	2	1	1	1	1	1	1	1	1	1	1	1	1	1	2	1	1	1	1	1	1	1	1	1	1	1	1	1	1	1	1	1
2013	1	20	student	1	2	2	2	1	1	1	1	1	1	2	2	1	1	2	1	1	1	1	1	1	3	1	1	1	1	1	1	1	1	1	1	1	1	1	1	1	1	1	1	1	1	1	1	1	2
2026	1	22	student	1	2	2	1	1	1	1	2	1	1	2	1	1	1	2	1	1	3	2	2	1	1	1	1	1	1	1	1	1	1	1	3	1	2	1	2	1	1	2	3	1	1	1	1	1	1
2029	1	22	student	2	2	1	2	1	1	1	1	1	1	1	1	1	1	4	1	1	1	1	2	1	3	1	1	1	1	1	1	1	1	1	1	1	1	1	1	2	3	1	1	1	1	1	1	1	1
2034	1	40	student	2	2	3	1	1	1	1	1	1	1	2	1	2	1	2	1	1	2	2	3	1	1	1	1	2	1	1	1	1	1	1	1	2	2	1	2	1	1	2	2	1	1	2	1	1	1
2039	1	24	student	2	2	1	3	1	1	1	2	1	2	2	2	2	1	2	1	2	1	1	2	1	1	1	1	2	1	1	1	1	2	1	1	2	1	1	3	1	1	1	1	1	1	2	2	1	2
2048	1	19	student	1	2	2	1	1	1	1	1	1	1	2	1	3	1	2	3	1	2	3	1	1	1	1	1	2	1	1	1	3	1	1	1	1	1	1	2	1	2	2	1	1	2	1	1	1	1
2062	1	20	student	1	1	1	1	1	1	1	1	1	1	1	1	1	1	1	1	1	1	1	1	1	2	1	1	1	1	1	1	1	1	1	1	1	1	1	1	1	1	1	1	1	1	1	1	1	1
2070	1	20	student	1	3	2	2	1	1	1	1	1	4	2	1	3	2	4	1	1	1	1	1	1	1	1	1	1	1	1	1	1	1	1	1	1	3	1	1	1	1	1	1	1	1	1	1	2	2
2083	1	32	student	1	1	1	1	1	1	1	1	1	1	1	1	2	1	3	1	1	1	2	2	1	1	1	1	1	1	1	1	1	1	1	2	1	2	1	1	1	2	1	1	1	1	1	1	1	1
2088	1	23	student	1	2	3	1	1	1	1	1	1	1	1	1	1	1	1	1	1	1	2	2	1	3	1	1	1	1	1	1	1	1	1	1	1	1	1	1	1	1	2	1	1	1	1	1	1	1
2094	1	20	student	3	1	1	2	1	1	1	1	1	2	1	1	1	3	2	1	1	1	2	3	1	3	3	1	1	1	1	1	1	1	1	2	1	1	1	1	1	4	2	1	1	1	1	1	1	2
2105	1	24	student	2	3	2	1	2	2	1	1	1	2	2	3	1	1	2	1	1	1	2	2	1	1	1	2	1	1	1	1	1	1	1	1	1	1	1	1	2	1	2	1	1	1	1	1	1	2
2121	1	22	student	1	2	1	2	1	1	2	1	1	1	1	1	1	1	1	1	1	1	1	1	1	1	1	1	1	1	1	1	1	1	1	1	1	1	1	1	1	1	1	1	1	1	1	1	1	1
2001	0	21	student	1	4	4	2	1	1	1	1	1	2	1	1	1	1	3	2	1	4	1	1	1	2	1	1	2	1	1	1	1	1	1	1	1	1	1	4	1	2	1	4	1	1	1	1	3	1
2003	0	21	student	1	2	1	1	1	1	1	1	1	1	2	1	4	2	3	1	1	2	2	1	1	1	1	1	1	1	1	1	1	1	1	2	2	2	1	2	1	2	2	4	1	3	2	1	1	2
2004	0	21	student	1	2	1	3	1	1	3	1	1	3	3	1	5	3	3	2	1	2	3	2	1	1	2	1	2	1	1	1	1	1	1	3	1	3	1	2	1	1	3	5	1	2	1	1	1	1
2006	0	27	student	1	2	3	3	1	1	1	1	1	2	2	1	1	1	3	2	1	2	2	1	1	2	2	1	2	1	1	1	1	1	2	4	1	2	1	2	1	3	2	1	1	1	1	1	1	1
2007	0	19	student	2	4	3	2	1	1	1	1	1	2	3	2	3	1	5	1	1	4	2	2	2	1	1	1	3	1	1	1	2	2	1	3	2	3	1	5	1	2	1	2	1	2	2	1	1	2
2009	0	20	student	3	5	3	1	1	1	1	1	1	1	2	1	4	1	5	3	1	1	2	1	1	1	1	1	1	1	1	1	1	1	1	1	1	3	1	2	1	1	1	3	1	2	3	1	3	1
2010	0	20	student	3	4	3	1	1	1	1	1	1	1	2	1	3	3	3	1	1	2	3	3	2	1	1	1	1	1	1	1	2	2	1	3	2	2	3	3	1	1	3	2	1	1	2	1	1	4
2017	0	21	student	5	4	2	1	1	1	1	1	1	1	4	1	2	2	3	1	1	1	3	2	3	1	1	1	1	1	1	1	1	1	1	3	1	3	1	1	1	1	3	5	1	1	2	1	1	3
2021	0	18	student	1	2	2	1	1	1	1	1	1	1	3	2	2	1	2	1	2	2	2	2	2	1	1	1	2	1	1	1	1	1	1	2	2	3	1	2	1	2	2	3	2	2	1	1	1	2
2022	0	19	student	3	4	1	4	1	1	3	1	1	4	4	2	4	4	5	2	2	2	2	2	2	1	3	2	3	1	1	1	1	1	1	3	1	4	1	4	1	1	3	1	1	1	3	2	1	2
2024	0	22	student	2	3	2	1	1	1	1	1	1	3	3	3	3	2	5	2	2	3	3	1	1	1	1	2	1	1	1	1	2	2	1	4	2	4	1	2	1	1	2	3	1	1	1	2	1	3
2032	0	23	student	2	2	2	1	1	1	3	2	1	1	3	4	5	1	5	1	5	2	5	1	1	1	1	2	4	1	1	1	3	2	1	4	2	1	2	2	1	1	1	5	1	4	3	2	1	2
2035	0	20	student	1	4	3	2	3	1	3	1	1	1	3	1	3	2	3	2	1	3	2	3	1	2	2	1	2	1	1	1	1	1	1	2	1	2	1	2	1	2	3	2	1	2	3	1	1	1
2036	0	21	student	1	3	1	2	1	1	1	1	1	3	5	1	5	3	5	2	1	1	3	1	1	1	1	1	2	1	1	1	1	1	1	1	1	1	1	2	1	1	2	5	1	2	1	1	1	2
2038	0	22	student	3	2	4	3	1	1	2	1	1	3	4	3	2	4	4	1	1	2	3	3	2	1	1	1	2	1	1	1	2	3	3	4	1	3	1	2	1	1	3	3	1	2	4	2	1	3
2046	0	26	student	2	2	2	3	1	1	1	1	1	1	3	1	1	2	4	1	1	1	4	1	1	1	1	1	1	1	1	1	3	1	1	1	2	3	1	1	1	2	4	3	1	3	2	1	1	2
2050	0	25	student	1	3	2	2	1	1	1	1	1	2	2	1	3	4	4	1	1	2	4	4	1	1	1	1	1	1	1	1	1	2	1	4	2	4	1	2	1	3	2	1	1	2	3	1	1	3
2052	0	22	student	3	5	4	3	1	1	1	1	1	2	2	2	5	2	3	2	1	1	3	3	2	1	1	1	2	1	2	1	3	2	1	2	2	2	1	3	1	3	3	3	1	3	3	2	2	2
2059	0	22	student	3	2	3	4	1	1	1	1	1	4	2	1	4	2	4	2	1	2	3	1	2	1	1	1	1	1	1	1	1	2	1	3	2	3	1	1	1	1	2	2	1	2	3	1	1	2
2060	0	22	student	1	1	2	1	1	1	1	1	1	2	2	1	4	3	3	1	1	2	4	1	3	1	1	2	3	1	1	1	2	3	1	2	3	4	1	3	1	1	3	3	1	3	1	1	1	1
2063	0	19	student	1	2	2	1	1	1	1	1	1	1	1	2	3	1	3	2	1	1	1	1	1	2	1	1	1	1	1	1	3	1	1	4	1	4	1	1	1	2	1	3	1	1	1	1	1	2
2065	0	24	student	3	2	1	2	1	1	1	1	1	2	2	1	2	2	2	1	1	1	2	2	1	1	1	1	1	1	1	1	1	2	1	3	2	2	4	3	2	2	2	4	1	3	2	1	2	2
2069	0	23	student	3	2	2	3	1	1	2	1	1	2	1	2	2	1	2	1	1	1	3	2	2	3	1	1	2	1	1	1	1	1	1	1	2	2	1	2	1	2	2	2	1	1	2	1	1	2
2071	0	21	student	4	4	2	2	1	1	1	1	1	3	2	1	3	3	4	2	1	3	3	1	3	1	2	1	3	1	1	1	1	2	1	1	2	3	1	3	1	3	2	5	1	3	3	2	2	4
2072	0	22	student	2	2	1	1	1	1	1	1	1	2	2	1	3	2	3	1	1	1	2	1	1	1	1	1	1	1	1	1	2	1	1	1	1	2	1	4	1	4	2	4	1	2	3	1	2	1
2073	0	21	student	2	4	2	1	1	1	1	1	1	2	2	1	1	2	3	1	1	2	2	2	1	3	1	1	1	1	1	1	1	2	1	3	3	2	1	1	1	1	1	4	1	2	2	1	1	2
2078	0	22	student	1	3	2	1	2	1	1	2	1	2	3	3	4	1	4	3	2	3	2	1	1	2	2	1	1	1	1	1	3	2	2	1	1	2	2	2	2	1	1	1	2	1	2	2	2	1
2079	0	23	student	2	4	5	3	1	1	1	2	1	3	4	2	2	1	4	1	1	1	2	2	1	1	1	1	1	1	1	1	4	2	1	1	1	1	1	4	1	1	2	3	1	3	1	1	1	1
2080	0	25	student	4	5	2	1	1	1	1	1	1	2	3	2	4	1	3	1	2	3	2	3	4	1	1	1	2	1	1	1	1	1	1	3	1	3	1	4	1	2	2	2	1	1	3	2	1	2
2081	0	20	student	2	4	1	2	1	1	4	1	1	2	3	4	2	1	2	1	4	2	1	3	2	1	1	1	3	1	1	1	2	3	1	2	3	3	1	3	1	3	1	4	4	2	2	1	2	1
2084	0	23	student	1	4	2	1	1	1	1	1	1	2	4	1	4	2	1	1	1	2	4	2	2	1	1	1	5	1	2	1	1	1	1	1	3	1	1	3	1	1	2	1	5	5	2	4	2	1
2089	0	20	student	4	3	2	1	1	1	2	1	1	2	2	3	2	1	2	2	1	3	2	2	1	1	2	1	1	1	1	1	3	1	1	1	1	2	1	2	1	2	2	3	1	2	2	1	1	1
2090	0	26	student	4	5	2	1	1	1	1	1	1	1	1	1	2	1	2	2	1	1	2	3	1	1	1	1	1	1	2	1	1	1	1	1	1	2	1	1	1	1	3	2	1	2	2	1	1	1
2095	0	20	student	2	3	1	4	1	1	1	1	1	3	5	1	2	2	4	1	1	1	2	1	2	3	3	1	1	1	1	1	1	1	1	2	1	3	1	4	1	3	1	2	1	1	2	1	1	2
2096	0	27	student	3	3	3	3	1	1	1	1	1	4	4	1	2	4	4	3	1	3	1	1	1	1	1	1	1	1	1	1	1	2	1	1	1	4	1	3	1	1	2	4	1	1	1	1	1	4
2104	0	22	student	2	3	3	2	1	1	1	1	1	1	2	2	2	2	2	1	1	2	2	2	1	2	1	1	1	1	1	1	2	1	1	2	1	2	1	2	1	2	2	2	1	2	2	1	1	1
2111	0	22	student	2	3	3	1	1	1	1	1	1	3	2	2	3	3	2	2	1	1	4	1	2	1	1	1	2	1	1	1	1	1	1	1	2	1	1	3	2	1	1	2	1	1	1	1	1	3
2112	0	25	student	2	2	2	2	1	1	1	1	1	3	3	3	3	2	3	3	1	1	3	1	3	1	1	1	3	1	2	1	1	2	2	1	2	2	1	2	1	2	2	2	2	2	2	2	1	1
2122	0	22	student	2	3	2	1	1	1	1	1	1	1	1	2	1	1	4	1	1	3	2	4	1	4	1	2	1	1	1	1	1	1	1	1	1	2	1	1	1	2	3	4	2	3	1	1	1	2
2124	0	27	student	3	1	1	3	1	1	1	1	1	3	1	3	1	4	3	1	1	1	2	2	2	1	2	1	1	1	1	1	1	1	1	2	1	2	1	1	1	1	1	1	2	1	3	1	1	2
2140	0	20	student	2	1	1	2	1	1	1	1	1	3	2	2	1	3	3	1	2	2	2	2	3	1	2	1	1	1	1	1	1	2	1	3	2	3	1	1	1	1	3	2	3	2	2	1	1	3
2014	1	21	student	3	4	4	3	2	1	1	1	1	3	3	2	1	1	2	1	1	4	2	1	1	3	1	1	1	1	1	1	3	2	1	3	1	2	1	1	2	1	1	3	4	2	1	1	1	3
2015	1	21	student	2	4	3	1	1	1	1	2	1	2	2	3	1	1	4	1	1	1	2	2	1	2	1	1	1	1	1	1	1	2	1	3	1	1	1	3	1	1	3	2	2	1	1	1	1	3
2019	1	23	student	2	3	1	2	1	1	1	2	1	1	2	1	2	2	2	1	1	1	2	3	3	3	2	1	1	1	1	1	4	2	1	1	2	2	1	2	1	2	1	1	1	1	2	1	1	3
2028	1	21	student	2	3	2	1	1	1	1	1	1	2	2	1	2	3	2	3	1	3	3	2	1	2	1	1	2	1	1	1	1	2	1	4	1	3	1	2	1	2	2	1	1	1	1	1	1	4
2047	1	24	student	2	1	1	3	1	1	1	3	1	3	1	3	1	1	3	1	1	1	4	3	1	2	1	1	1	1	1	1	2	1	1	3	1	3	1	1	1	5	1	1	1	1	1	1	1	2
2053	1	23	student	3	1	2	1	1	1	1	2	1	1	2	1	1	1	4	1	1	1	3	2	1	2	1	1	1	1	1	1	1	1	1	1	1	1	1	3	1	4	3	1	1	2	2	1	2	1
2057	1	29	student	1	2	1	2	1	1	1	3	1	1	2	2	2	1	2	1	2	1	2	1	1	2	1	1	1	1	1	1	1	2	1	2	3	2	1	3	1	1	1	2	1	1	2	2	1	1
2067	1	25	student	5	2	3	3	1	1	1	1	1	3	3	1	4	4	4	2	1	5	2	3	1	1	1	1	1	1	1	1	1	1	1	4	2	4	1	2	1	1	4	2	1	1	1	1	1	4
2075	1	19	student	2	3	2	1	1	1	2	1	1	1	3	2	1	2	3	1	1	1	1	2	3	3	4	2	2	1	1	1	1	2	1	3	1	2	1	2	1	1	1	1	1	1	1	3	1	1
2077	1	21	student	3	3	3	1	1	1	1	1	1	2	2	4	1	1	2	3	2	2	1	1	2	2	1	1	1	1	1	1	1	1	1	2	1	1	1	3	1	1	1	1	1	1	1	2	1	1
2086	1	24	student	1	1	3	2	1	1	1	1	2	1	5	2	1	1	3	1	1	2	4	1	1	1	1	1	3	1	1	1	1	1	1	3	1	1	1	2	1	3	4	2	1	3	1	1	1	1
2093	1	22	student	2	2	2	1	1	1	1	1	1	1	2	1	3	2	2	3	1	4	3	2	1	2	3	1	1	1	1	1	2	1	1	3	1	1	1	2	1	2	4	4	1	3	1	2	2	1
2115	1	NA	student	3	3	3	1	1	1	1	3	1	1	2	2	3	1	2	1	2	2	3	1	1	2	1	1	2	1	1	1	1	1	1	1	1	1	1	1	1	1	2	1	1	1	2	1	3	1
2120	1	21	student	1	1	1	3	1	1	1	2	1	2	4	3	2	1	4	3	3	2	2	1	1	2	3	1	2	1	1	1	2	1	1	3	2	1	1	2	1	2	3	2	1	2	1	1	1	2
2128	1	28	student	5	4	2	3	1	1	1	5	1	2	1	4	2	1	1	2	1	2	2	2	1	1	2	2	2	1	1	1	4	1	1	3	4	3	1	2	1	1	4	4	3	2	1	1	1	1
2205	1	18	student	3	4	4	2	1	1	2	2	1	2	2	1	2	1	2	1	1	1	3	3	1	1	1	1	2	1	2	1	3	1	1	1	1	1	1	1	1	1	1	4	1	2	1	1	1	1
2005	0	22	student	3	5	4	4	1	1	1	1	1	4	3	2	4	4	5	3	1	4	3	1	1	3	3	1	1	1	1	1	3	2	1	5	4	5	1	2	1	2	3	5	1	3	1	3	1	4
2018	0	21	student	2	4	3	4	3	1	1	1	1	3	3	1	2	4	4	1	1	3	2	3	1	2	3	1	2	1	1	1	4	2	1	4	2	3	1	5	4	2	2	2	1	2	1	2	1	2
2023	0	22	student	2	2	2	3	1	1	1	1	1	3	4	1	4	4	4	3	2	2	3	1	3	1	1	2	4	1	1	1	1	2	2	2	2	3	1	5	1	1	2	3	1	3	3	3	1	4
2037	0	22	student	4	4	4	4	2	1	1	1	1	1	4	1	4	1	3	2	1	1	4	4	4	1	5	2	2	1	4	1	1	2	1	1	2	2	1	5	2	2	4	2	1	4	5	3	5	1
2042	0	20	student	2	3	3	3	1	1	2	2	1	4	4	2	4	2	4	2	2	2	3	1	1	2	1	1	3	1	1	1	2	2	2	4	2	4	1	3	1	2	1	4	4	1	3	2	1	1
2043	0	20	student	2	3	4	3	1	1	1	1	2	4	4	1	3	3	4	2	1	2	4	2	4	1	1	1	3	1	1	1	3	4	1	3	3	4	1	3	1	1	2	1	1	2	2	3	1	3
2044	0	21	student	5	4	4	3	1	1	2	1	1	4	3	2	4	4	4	4	1	4	4	3	2	3	3	2	3	1	3	1	4	4	1	5	4	5	1	4	1	4	5	5	2	4	4	3	3	5
2055	0	24	student	1	3	3	2	1	1	1	1	1	4	4	1	3	2	5	2	1	3	4	2	2	2	2	1	3	1	1	1	2	2	1	3	2	4	1	4	1	3	3	2	1	3	3	3	3	3
2056	0	22	student	2	4	1	5	2	1	2	1	1	5	2	1	2	4	2	1	1	4	3	1	4	2	2	1	1	1	1	1	4	4	1	4	2	2	1	2	1	2	4	4	1	3	3	2	2	4
2082	0	20	student	3	4	1	5	1	1	4	1	1	5	5	5	4	4	5	2	3	4	2	2	2	3	2	2	1	1	1	1	1	1	1	4	3	4	1	1	1	2	1	4	4	2	2	3	1	3
2085	0	22	student	3	4	3	3	2	1	1	1	2	3	3	2	4	2	3	3	1	3	3	3	2	1	3	2	3	1	4	3	1	2	3	2	2	2	1	4	3	2	3	4	4	3	3	2	2	3
2087	0	20	student	3	4	4	2	1	2	2	2	1	3	4	3	4	3	4	2	2	3	2	2	2	2	3	2	3	1	1	1	2	3	2	2	3	2	1	2	4	3	3	4	1	2	2	2	2	2
2102	0	24	student	2	3	2	3	1	1	1	1	1	3	4	4	4	2	4	4	3	3	3	1	4	2	3	2	2	1	1	1	2	1	1	4	1	4	1	2	1	2	2	4	1	3	1	1	1	3
2106	0	21	student	2	3	3	3	2	1	1	1	1	2	2	2	2	3	3	2	1	3	4	3	3	3	3	3	3	1	4	1	1	2	1	1	1	2	2	3	1	2	3	5	2	2	2	2	2	1
2108	0	20	student	4	5	3	4	3	1	1	2	3	3	5	5	4	3	3	3	3	3	5	5	3	3	3	3	4	1	4	3	3	3	2	3	4	4	1	5	4	3	3	3	4	3	3	5	4	5
2110	0	22	student	2	2	2	1	2	1	2	1	2	3	3	4	3	3	4	2	3	4	3	2	2	1	1	2	3	1	1	1	3	2	1	3	2	3	2	3	2	3	2	2	3	3	2	2	1	4
2126	0	23	student	5	4	5	2	2	1	1	1	1	2	5	3	1	4	4	1	1	4	3	3	5	2	4	2	2	1	2	3	2	4	1	3	3	4	1	5	2	2	1	2	5	1	2	2	1	2
2008	1	20	student	2	4	4	4	1	1	2	1	1	3	4	2	2	3	3	4	1	4	3	2	2	1	4	2	3	1	1	1	2	1	2	3	1	3	1	4	1	3	4	5	1	3	3	2	5	2
2033	1	25	student	2	2	2	2	4	4	2	1	2	4	5	3	4	3	4	3	2	5	3	1	1	2	4	2	4	1	1	1	4	3	1	5	2	4	2	5	5	5	4	4	2	4	4	4	2	2
2091	1	23	student	4	3	2	2	2	1	2	2	2	3	3	3	3	4	4	3	1	2	3	2	3	3	1	2	3	1	1	1	1	2	1	2	1	3	1	2	1	1	3	4	5	3	4	3	3	3
2114	1	NA	student	5	4	1	4	1	1	1	2	1	2	3	5	4	3	5	2	4	1	2	3	1	4	5	4	3	1	1	1	2	3	1	1	3	2	1	2	1	3	2	5	3	2	2	2	1	2
2117	1	NA	student	4	5	4	2	1	1	1	4	4	2	4	2	4	3	5	3	3	4	5	3	2	4	1	3	4	2	2	2	4	3	2	4	2	5	2	4	5	3	4	4	1	4	2	2	3	2
2118	1	NA	student	3	5	3	1	2	1	2	5	2	3	3	1	4	3	4	3	1	3	5	4	2	2	1	1	1	1	1	1	2	2	1	2	2	2	1	3	2	1	4	2	1	2	3	2	2	3
1004	0	23	student	1	1	1	1	1	1	1	1	1	1	2	1	2	1	2	1	1	1	2	1	1	1	1	1	1	1	1	1	1	1	1	2	1	1	1	1	1	2	1	2	1	1	1	1	1	1
1019	0	21	student	1	2	1	2	1	1	1	1	2	1	2	4	2	1	2	1	2	1	1	1	1	2	2	1	2	1	1	1	2	1	1	1	1	2	1	2	1	2	1	2	1	1	3	1	1	1
1026	0	22	student	2	2	2	2	1	1	1	1	1	1	2	1	2	1	2	1	1	2	2	2	1	1	1	1	1	1	1	1	2	1	1	1	1	2	1	2	1	2	2	1	1	1	1	2	1	2
1032	0	22	student	1	3	3	1	1	1	1	1	1	1	1	1	2	2	1	1	1	1	2	2	1	2	1	1	1	1	2	1	2	1	1	1	1	1	1	2	1	2	2	1	1	1	1	1	1	1
1035	0	21	student	2	3	2	1	1	1	2	1	1	1	1	1	2	1	2	1	1	1	2	2	2	1	1	1	1	1	1	1	2	2	1	1	1	1	1	1	1	1	1	1	1	1	1	1	1	2
1036	0	21	student	1	2	1	2	1	1	1	1	1	1	2	1	1	2	2	1	1	1	2	2	1	1	1	1	1	1	1	1	1	1	1	1	1	1	1	2	1	2	1	2	1	1	1	1	1	1
1064	0	20	student	3	3	2	1	1	1	1	1	1	1	2	2	1	1	1	1	1	1	2	1	1	1	1	1	1	1	1	1	1	1	1	2	1	1	1	1	1	1	1	2	1	1	1	1	1	1
1068	0	22	student	1	1	1	1	1	1	1	1	1	1	1	1	3	2	2	1	1	1	1	3	2	2	1	1	1	1	1	1	2	1	1	1	1	1	1	1	1	1	1	1	1	1	2	1	1	1
1070	0	21	student	4	3	2	1	1	1	1	1	1	1	3	1	1	1	2	1	1	1	2	1	1	2	1	1	1	1	1	1	2	2	1	1	1	1	1	1	1	1	1	3	1	1	1	1	1	1
1073	0	22	student	1	1	1	1	1	1	1	1	1	1	1	1	1	1	2	1	1	1	1	1	1	1	1	1	1	1	1	1	1	1	1	1	1	2	1	1	1	2	1	1	1	1	1	1	1	1
1074	0	22	student	1	2	1	1	1	2	1	1	1	1	1	1	2	2	2	1	1	2	2	2	2	1	1	1	1	1	1	1	1	1	1	1	1	2	1	1	1	1	1	1	1	1	1	1	1	1
1076	0	22	student	1	3	4	2	1	1	1	1	1	2	3	1	1	2	4	1	1	2	2	1	1	1	1	1	1	1	1	1	1	1	1	2	1	3	1	3	1	1	1	1	1	1	1	1	1	1
1077	0	26	student	1	2	3	1	1	1	2	1	1	1	2	1	4	1	3	2	1	1	2	2	1	1	1	1	2	1	1	1	1	1	1	1	1	1	1	2	1	1	1	1	1	1	2	1	1	1
1080	0	22	student	1	4	4	1	1	1	1	1	1	2	1	1	1	1	4	1	1	1	1	1	1	1	1	1	3	1	1	1	1	1	1	1	1	1	1	4	1	1	1	1	1	1	1	1	1	1
1082	0	25	student	2	2	1	1	1	1	1	1	1	2	2	1	5	1	1	1	1	1	3	1	2	1	1	1	1	1	1	1	1	1	1	1	1	1	1	2	1	1	4	1	1	1	1	1	2	1
1084	0	21	student	1	1	1	1	1	1	1	1	1	2	2	1	3	2	3	1	1	1	2	1	1	1	1	1	1	1	1	1	1	1	1	1	1	1	1	2	1	1	2	4	1	2	1	1	1	1
1086	0	24	student	1	4	2	1	1	2	1	1	1	1	3	1	1	2	2	2	1	1	1	1	1	1	2	1	2	1	1	1	3	2	1	1	1	1	1	3	1	1	2	1	1	1	1	1	1	1
1088	0	19	student	2	4	2	1	1	1	1	1	1	1	2	1	4	1	1	1	1	1	2	1	1	1	1	1	1	1	1	1	2	1	1	1	1	2	2	2	1	1	2	1	1	1	1	1	2	1
1107	0	19	student	1	3	1	2	1	1	1	1	1	1	2	1	1	1	1	2	1	2	2	1	1	3	2	1	1	1	1	1	1	1	1	1	2	1	1	1	1	2	3	1	1	1	2	1	1	1
1109	0	22	student	1	3	1	1	1	1	1	1	1	1	2	1	2	1	3	1	1	1	3	2	1	1	1	1	1	1	1	1	1	1	1	1	1	2	1	1	3	1	4	5	1	2	1	1	1	1
1115	0	23	student	2	3	1	1	1	1	1	1	1	1	2	1	1	2	3	1	1	1	1	1	1	1	1	1	1	1	1	1	1	1	1	3	1	2	1	1	1	1	1	1	1	1	1	1	1	1
1120	0	23	student	2	3	3	1	1	1	1	1	1	1	2	1	3	1	1	1	1	1	1	1	1	1	1	1	1	1	1	1	1	1	1	1	1	1	1	1	1	1	1	1	1	1	1	1	1	1
1125	0	23	student	1	1	1	1	1	1	1	1	1	1	1	1	1	1	2	1	1	1	2	2	1	1	1	1	1	1	1	1	1	1	1	1	1	1	1	1	1	1	1	1	1	1	1	1	1	1
1020	1	22	student	1	1	1	1	1	1	1	1	1	1	1	2	1	1	1	1	1	1	1	1	1	2	1	1	1	1	1	1	1	1	1	1	1	1	1	1	1	1	2	1	1	1	1	1	1	1
1044	1	21	student	1	3	3	1	1	1	1	1	1	2	2	2	1	1	2	1	1	1	1	3	2	1	2	1	1	1	1	1	1	1	1	1	1	2	1	1	1	1	3	1	1	1	1	1	1	1
1049	1	22	student	1	1	1	1	1	1	1	2	1	1	1	1	1	1	1	1	1	1	1	1	1	2	1	2	1	1	1	1	1	1	1	1	1	1	1	1	1	2	1	1	1	1	1	1	1	1
1087	1	23	student	2	1	1	1	1	1	1	1	1	1	1	2	2	1	2	1	1	1	1	2	1	1	1	1	1	1	1	1	1	1	1	1	1	2	1	1	1	1	1	1	1	1	2	1	1	2
1104	1	19	student	3	2	1	3	1	1	1	1	1	1	2	1	2	1	2	1	1	1	2	2	2	1	1	2	1	1	1	1	2	1	1	2	1	1	1	1	1	1	2	2	1	1	1	1	1	1
1111	1	23	student	1	2	2	2	1	1	1	1	1	1	2	2	1	1	2	1	2	2	2	3	2	2	1	1	1	1	1	1	1	1	1	1	1	2	1	1	2	1	1	2	1	1	2	1	1	2
1113	1	27	student	2	1	1	2	1	1	1	1	1	1	3	2	1	1	3	1	1	1	2	2	3	1	3	1	1	1	1	1	2	1	1	1	1	2	1	1	1	3	2	1	1	1	1	1	1	3
1114	1	23	student	2	3	1	2	1	1	1	2	1	1	1	2	1	1	2	1	1	1	2	1	1	1	1	2	2	1	1	1	1	1	1	2	1	1	1	2	1	1	2	1	1	1	1	1	1	1
1122	1	19	student	1	2	2	1	1	1	2	1	1	1	1	2	1	1	2	1	2	1	2	2	1	1	1	1	1	1	1	1	2	1	1	2	1	1	1	2	2	2	3	2	1	2	1	1	1	1
1001	0	20	student	2	3	1	1	1	1	2	1	1	2	1	1	2	2	3	1	1	2	2	1	2	1	1	2	1	1	1	1	1	3	1	3	3	3	1	1	1	3	1	1	1	1	2	1	1	2
1002	0	23	student	2	3	3	2	1	1	1	1	1	2	3	2	3	2	2	1	1	1	2	2	2	2	1	1	1	1	1	1	2	1	1	2	1	2	1	1	1	2	1	1	1	1	1	1	1	1
1003	0	25	student	3	2	3	1	1	1	1	1	1	2	2	1	2	1	2	2	1	3	3	3	1	2	3	1	2	1	1	1	2	2	1	3	2	2	1	3	2	1	3	3	1	2	1	2	1	2
1006	0	25	student	2	4	1	3	1	1	1	1	2	2	1	1	1	1	1	2	1	2	3	2	1	1	1	1	3	1	1	1	2	2	1	1	2	1	1	4	1	2	2	4	1	2	1	1	2	1
1010	0	26	student	1	4	3	2	1	1	1	1	1	2	2	1	3	1	2	2	2	2	4	1	2	1	1	1	2	1	1	1	3	1	1	1	1	1	1	1	1	2	2	4	1	2	1	1	1	1
1011	0	19	student	2	3	2	1	1	1	2	1	2	3	3	1	4	3	4	2	1	2	2	2	2	2	1	1	2	1	1	1	2	2	1	4	1	3	1	2	1	1	2	2	1	2	1	2	1	1
1014	0	23	student	1	4	3	1	1	1	1	1	1	1	2	1	4	1	2	1	1	2	4	1	2	1	1	2	1	1	1	1	2	3	1	1	1	1	1	3	1	2	1	1	1	1	2	1	2	1
1021	0	20	student	2	3	2	2	1	1	1	1	1	2	2	1	3	1	2	3	1	3	4	2	3	4	2	4	1	1	1	1	2	3	1	1	4	2	1	1	4	3	1	1	1	2	3	2	1	3
1023	0	21	student	4	4	3	1	2	1	1	1	1	1	2	1	2	1	2	1	1	1	1	3	1	1	1	1	2	1	1	1	1	1	1	1	1	1	1	3	2	1	1	3	1	1	1	1	2	1
1024	0	21	student	3	2	3	3	1	1	1	1	1	2	2	1	2	2	4	2	1	1	3	3	2	1	3	1	1	1	1	1	1	2	2	1	2	2	1	1	2	2	3	2	1	2	2	1	1	2
1027	0	21	student	1	4	3	1	2	1	1	1	1	5	5	1	2	4	5	2	1	1	3	2	3	1	2	1	2	1	1	1	1	3	1	4	3	3	1	4	1	2	2	1	1	1	3	3	1	4
1030	0	35	student	2	3	2	2	2	1	1	1	1	1	2	2	3	1	3	1	1	4	4	1	2	1	1	1	2	1	3	1	2	1	1	4	1	2	1	4	1	1	2	5	1	4	3	1	1	1
1033	0	20	student	3	1	1	1	1	1	1	1	1	2	2	2	2	3	3	1	2	3	1	1	2	1	1	1	1	1	1	1	1	3	1	3	3	1	1	1	1	1	2	2	3	2	2	1	2	3
1034	0	20	student	3	4	4	2	1	1	1	1	1	3	3	4	4	2	4	1	1	1	3	2	1	3	1	1	3	1	1	1	3	1	1	2	1	3	1	2	1	1	4	4	1	4	2	2	1	1
1037	0	22	student	2	3	3	3	1	1	1	1	1	3	1	1	2	1	4	1	1	1	3	1	4	2	2	1	1	1	1	1	1	1	1	1	1	3	1	4	1	1	3	1	1	1	1	1	1	1
1039	0	20	student	1	5	2	4	1	2	4	1	1	2	3	4	2	4	5	2	3	4	2	4	1	1	1	1	2	1	1	1	2	1	1	3	2	2	1	5	1	2	1	1	1	1	1	1	1	3
1040	0	18	student	3	4	4	2	2	1	1	1	1	2	2	1	3	2	3	1	2	3	2	3	3	2	2	1	4	1	1	2	3	3	1	1	2	2	1	4	4	2	1	2	1	4	2	2	1	2
1041	0	20	student	1	2	3	1	2	1	1	1	1	1	2	1	1	2	2	2	3	2	2	3	1	2	1	1	2	1	1	1	2	1	1	1	1	2	1	2	2	1	3	1	1	1	2	1	1	2
1042	0	19	student	2	3	1	1	1	1	1	1	1	2	1	1	2	1	2	1	1	3	2	3	1	2	4	1	1	1	1	1	2	1	1	1	1	2	1	1	1	2	2	1	1	1	3	1	1	4
1043	0	18	student	2	2	1	3	1	1	1	1	1	2	1	1	3	1	3	2	1	2	3	2	2	1	1	1	1	1	1	1	1	1	2	4	2	2	1	2	1	2	5	4	1	5	2	1	1	2
1046	0	22	student	2	3	2	1	1	1	2	1	1	2	2	1	1	1	3	1	1	3	3	2	1	1	1	1	1	1	1	1	1	2	1	1	2	2	1	1	2	2	2	2	1	2	1	1	1	1
1050	0	25	student	2	3	2	2	1	1	1	1	1	1	3	3	3	1	2	1	1	3	3	1	1	2	1	1	2	1	1	1	4	2	1	1	2	2	1	3	1	3	3	1	1	1	2	1	1	2
1051	0	19	student	3	4	2	1	1	1	1	1	1	2	2	2	2	1	2	1	1	2	2	1	1	1	1	1	2	1	1	1	2	2	1	2	1	1	1	3	1	2	1	2	1	1	2	2	3	2
1053	0	19	student	1	4	3	2	1	4	1	1	2	4	5	1	1	4	4	1	1	4	2	1	1	1	1	1	3	1	1	1	1	2	1	1	1	4	1	3	1	1	1	3	1	2	3	3	1	4
1054	0	19	student	2	4	3	2	1	1	1	1	1	2	2	1	1	2	3	2	1	2	3	3	2	2	1	1	1	1	1	1	3	2	1	1	1	2	1	2	1	2	3	2	1	1	1	1	1	3
1055	0	20	student	3	3	2	1	1	2	2	1	1	2	2	1	1	2	2	1	1	2	2	2	1	1	1	2	2	1	1	1	3	2	1	1	1	2	1	3	1	1	1	2	1	1	2	2	2	1
1059	0	22	student	2	4	4	4	1	1	1	1	1	5	5	1	4	4	2	3	1	1	1	1	1	1	1	1	1	1	1	1	1	1	1	3	1	1	1	4	1	2	1	2	1	1	1	1	1	1
1060	0	21	student	2	3	2	3	1	1	1	1	1	1	2	2	3	2	3	1	1	1	3	2	2	1	1	1	1	1	2	1	2	1	1	3	1	2	1	3	1	1	3	4	3	3	1	3	4	1
1061	0	24	student	2	4	1	4	1	1	1	1	1	4	3	1	4	1	2	2	1	1	1	1	1	1	1	1	3	1	1	1	1	1	1	1	1	1	1	4	1	1	1	3	1	1	2	2	2	1
1066	0	22	student	1	3	2	1	1	1	1	1	1	1	1	1	2	1	2	2	1	3	2	3	1	1	3	1	2	1	1	1	1	1	1	1	1	1	1	2	1	1	2	4	1	3	1	1	1	1
1071	0	19	student	3	4	1	4	1	1	1	1	1	3	2	3	5	3	5	1	1	1	4	2	4	2	1	1	1	1	1	1	1	1	1	1	1	3	1	2	1	3	4	1	1	1	2	2	1	1
1072	0	19	student	1	3	2	5	1	1	2	1	1	5	1	1	4	4	3	1	1	2	3	1	2	1	1	1	2	1	1	1	1	1	1	3	1	1	1	4	1	1	3	5	1	3	1	1	2	1
1075	0	22	student	4	4	4	1	1	1	1	1	1	1	1	1	3	1	3	3	1	3	3	1	1	1	1	1	1	1	1	1	1	1	1	1	1	2	1	4	1	1	1	3	1	2	1	1	1	1
1078	0	21	student	4	2	2	5	2	2	1	1	1	3	5	2	2	4	5	2	1	3	1	1	1	1	3	1	3	1	1	1	1	1	1	1	2	4	1	2	1	1	2	2	1	2	1	3	2	2
1079	0	22	student	2	4	3	2	1	1	1	1	1	3	3	1	4	3	4	1	1	1	4	1	1	1	1	1	2	1	1	1	1	1	1	1	1	3	1	2	1	1	3	4	1	4	4	4	2	5
1083	0	24	student	1	3	2	3	1	1	1	1	1	3	3	1	1	1	4	1	1	2	3	3	4	1	1	1	2	1	1	1	1	1	1	1	1	1	1	1	1	1	1	3	1	2	3	3	1	1
1085	0	21	student	1	4	3	1	1	1	1	1	1	2	3	1	4	1	3	2	1	2	2	2	2	2	2	1	2	1	1	1	4	1	1	1	1	3	1	3	1	4	5	2	1	2	2	1	1	2
1092	0	20	student	3	4	2	1	1	1	1	1	1	3	3	3	3	4	4	1	1	4	3	2	1	2	2	1	2	1	1	1	3	2	1	4	3	2	1	3	1	1	1	3	2	2	2	1	1	3
1093	0	21	student	5	5	2	2	1	1	1	1	1	2	2	2	3	1	3	2	1	2	3	1	1	1	1	1	1	1	1	1	1	1	1	2	1	1	1	1	1	1	2	2	1	1	1	1	1	1
1094	0	22	student	3	5	3	2	1	1	1	1	1	1	1	3	3	1	2	1	1	2	3	1	1	1	1	1	1	1	1	1	1	1	1	1	1	1	1	2	1	1	3	3	1	2	1	1	1	1
1095	0	18	student	3	4	1	3	1	1	1	1	1	1	3	1	4	1	2	1	1	3	4	2	1	1	1	1	1	1	1	1	1	1	1	1	1	1	1	3	1	1	2	4	1	3	2	1	1	1
1097	0	23	student	1	4	3	4	1	1	1	1	1	3	1	1	3	2	3	1	1	2	3	2	1	1	1	1	1	1	1	1	1	2	1	3	2	3	1	2	1	1	4	4	1	4	4	1	1	1
1099	0	18	student	2	4	2	1	1	1	1	1	1	1	4	1	4	1	3	2	1	1	3	3	2	1	1	1	4	1	2	1	1	1	1	1	1	1	1	3	1	3	2	4	2	3	1	3	4	1
1101	0	22	student	2	5	2	2	1	1	1	1	1	1	2	1	4	2	3	1	1	1	3	2	1	1	1	1	2	1	1	1	2	1	1	2	1	3	1	2	1	1	2	2	1	2	2	1	3	2
1102	0	20	student	4	3	3	3	1	1	1	1	1	2	4	1	4	2	4	1	1	1	4	4	4	2	1	1	1	1	1	1	1	2	1	2	1	2	1	1	1	2	3	2	4	3	4	1	1	2
1106	0	22	student	3	4	1	1	1	1	1	1	1	1	2	2	2	1	2	1	1	2	3	2	1	1	1	1	1	1	1	1	1	1	1	1	1	1	1	3	1	1	3	3	1	2	1	2	1	1
1108	0	19	student	3	2	2	1	1	1	1	1	1	3	2	1	2	1	3	2	1	1	2	2	2	1	1	1	2	1	1	1	1	1	1	2	1	1	5	2	1	1	3	3	1	3	3	1	1	1
1118	0	48	student	1	2	4	1	1	1	2	1	1	1	2	1	2	1	3	3	1	2	3	2	1	1	1	1	2	1	2	1	1	1	1	1	1	1	1	1	1	1	2	4	1	4	1	1	1	1
1119	0	48	student	1	2	1	2	1	1	1	1	2	1	2	1	1	1	3	1	1	2	2	3	1	3	1	2	2	2	1	2	1	1	1	1	2	2	1	3	1	2	2	5	2	5	2	1	1	2
1123	0	21	student	3	2	2	1	1	1	1	1	1	2	3	1	4	2	3	1	2	2	2	2	2	1	1	1	1	1	1	1	1	2	1	4	2	1	1	2	1	1	1	5	1	3	1	1	1	2
1126	0	19	student	1	3	1	1	1	1	1	1	1	2	2	1	3	2	3	2	1	2	3	1	1	2	1	1	1	1	1	1	1	1	1	1	1	1	1	1	1	1	3	3	1	3	2	1	1	1
1127	0	22	student	1	1	2	1	1	1	2	1	1	1	2	1	1	1	2	1	1	2	3	1	1	2	1	2	2	1	1	1	2	1	1	2	3	3	1	1	1	2	3	2	1	2	2	2	1	3
1128	0	21	student	2	3	4	2	1	1	1	1	1	1	3	1	3	1	3	3	1	2	2	1	1	1	1	1	3	1	3	1	2	1	1	2	1	2	1	3	1	2	3	3	1	2	1	2	1	1
1129	0	21	student	1	4	4	1	1	1	1	1	1	2	3	2	3	2	4	1	1	1	1	1	1	1	1	1	3	1	3	1	2	1	1	1	1	2	1	2	1	1	1	3	1	1	1	2	1	2
1130	0	19	student	2	4	4	1	2	1	1	1	1	3	5	3	2	2	4	1	1	3	2	1	2	1	1	1	3	1	1	1	2	1	2	2	1	4	1	4	3	2	3	3	1	1	3	3	1	2
1012	1	29	student	3	3	3	2	1	1	1	1	1	2	3	1	2	1	4	2	1	3	2	2	2	1	2	2	3	1	1	1	2	2	1	2	2	4	1	5	1	2	2	1	1	1	2	2	1	5
1013	1	22	student	1	4	1	2	1	1	1	1	1	2	4	1	1	1	2	1	1	3	4	2	4	1	5	3	1	1	1	1	1	2	1	1	3	1	1	1	1	1	2	1	1	1	1	1	1	1
1015	1	26	student	4	1	2	1	1	1	2	4	1	3	3	1	2	1	3	1	1	1	3	1	1	2	1	1	1	1	1	1	1	2	1	2	1	2	1	1	1	1	2	1	1	1	2	1	1	1
1018	1	21	student	1	2	2	1	1	1	2	1	1	4	2	3	1	1	4	1	1	4	2	1	1	4	2	1	1	1	1	1	1	2	1	3	2	3	1	1	1	1	2	2	1	2	1	1	1	1
1022	1	20	student	2	2	3	1	1	1	1	1	1	2	3	1	4	2	3	1	1	1	2	2	3	1	1	1	2	1	1	1	1	1	1	1	2	1	1	1	1	1	2	3	1	3	1	1	2	3
1029	1	24	student	2	3	2	2	1	1	1	1	1	3	4	1	2	2	3	2	1	1	1	2	2	2	3	1	2	1	1	1	2	2	1	2	1	1	1	3	1	2	3	1	1	1	2	3	1	1
1045	1	22	student	1	2	2	1	1	1	1	1	1	2	3	3	1	1	3	1	1	2	2	2	1	1	1	1	1	1	1	1	2	1	1	3	2	1	1	2	1	1	1	3	1	2	1	1	1	2
1052	1	18	student	3	2	2	1	1	1	2	1	1	2	3	4	3	1	2	1	1	5	3	2	1	4	1	2	2	1	3	1	2	1	1	1	1	1	1	1	3	2	4	1	1	4	4	1	3	4
1062	1	34	student	4	2	2	3	1	1	1	2	1	2	1	2	1	1	2	2	1	3	4	2	2	1	1	1	1	1	1	1	1	1	1	2	1	2	1	1	1	2	3	1	1	1	1	1	1	2
1081	1	21	student	2	3	2	2	1	1	1	2	1	2	2	3	2	3	3	1	1	3	2	3	3	3	2	1	1	1	1	1	1	2	1	2	2	2	1	2	1	3	2	3	2	2	2	2	1	3
1090	1	18	student	1	1	2	1	1	1	1	1	1	3	3	1	2	2	4	1	1	1	3	1	1	5	3	1	1	1	1	1	1	1	1	3	1	4	1	3	1	1	1	1	1	1	2	1	1	1
1091	1	19	student	1	3	3	2	1	1	1	4	1	3	2	1	1	4	5	1	1	2	2	3	1	3	1	1	2	1	1	1	2	1	1	3	1	4	1	2	2	1	2	1	1	1	2	1	1	2
1100	1	23	student	4	3	1	2	1	1	1	1	1	2	3	2	1	2	3	1	1	1	1	2	2	2	3	2	1	1	1	1	1	2	2	3	3	2	1	2	1	2	2	1	1	1	2	3	1	1
1110	1	23	student	3	2	2	1	1	1	1	1	1	1	3	3	2	2	3	1	1	3	3	2	3	5	2	4	2	1	1	1	4	3	1	2	2	3	1	2	1	5	3	3	1	3	3	1	1	2
1112	1	23	student	2	2	1	1	1	1	1	2	1	1	1	3	2	1	2	1	2	2	3	2	1	1	1	1	1	1	1	1	2	1	2	3	1	3	1	1	1	2	3	2	3	2	3	1	1	2
1116	1	21	student	2	2	1	1	1	1	1	1	1	2	2	3	3	2	1	1	1	2	3	2	3	3	1	2	3	1	1	1	3	3	1	3	3	2	1	2	1	2	2	2	1	2	1	1	1	2
1005	0	30	student	5	5	5	5	5	5	5	5	5	5	5	5	5	5	5	5	5	5	5	5	5	5	5	5	5	5	5	5	5	5	5	5	5	5	5	5	5	5	5	5	5	5	5	5	5	5
1007	0	23	student	2	4	4	1	2	1	1	1	1	4	4	1	1	5	5	1	1	3	3	4	1	2	1	1	1	1	1	1	5	2	4	5	4	4	1	2	2	1	3	2	1	1	1	2	1	2
1008	0	21	student	3	5	3	5	1	1	3	1	2	4	5	2	3	3	4	2	1	2	3	3	4	2	3	1	2	1	1	1	2	2	1	4	2	5	1	4	1	3	2	2	3	2	4	2	1	4
1009	0	22	student	4	3	4	2	2	1	1	1	1	3	3	1	1	2	3	2	1	3	4	3	2	3	1	3	2	1	1	1	1	2	2	1	1	3	1	3	2	2	5	4	2	4	1	2	2	2
1016	0	23	student	2	5	4	5	2	1	1	1	1	5	4	1	4	5	5	3	1	4	4	1	3	2	3	1	3	1	1	1	1	2	1	4	3	4	1	5	2	4	2	5	1	5	4	4	5	4
1017	0	20	student	2	5	3	4	1	1	3	1	2	3	3	1	3	3	5	3	1	5	5	4	3	1	3	3	4	1	1	2	3	2	1	3	3	5	3	5	1	3	3	2	1	3	5	4	4	4
1025	0	20	student	3	3	1	1	1	1	1	1	1	1	1	1	1	1	1	1	1	1	3	1	1	2	1	1	1	1	1	5	4	5	5	5	5	5	5	4	5	5	5	4	5	5	5	4	5	5
1028	0	19	student	1	3	2	4	1	1	2	1	1	5	4	1	4	3	5	3	1	3	4	1	2	1	5	1	2	1	1	1	4	2	1	4	2	3	1	1	2	3	3	3	1	2	2	3	1	4
1031	0	48	student	3	2	2	1	5	5	2	5	5	2	3	5	2	1	2	4	5	1	2	3	2	5	2	5	5	5	3	4	3	4	3	3	3	4	5	4	3	3	2	2	3	3	4	5	4	3
1038	0	18	student	5	5	1	5	1	1	5	1	5	5	5	1	5	5	5	4	1	5	5	1	5	1	3	1	4	3	4	5	3	5	3	2	4	2	1	5	2	2	4	5	1	5	5	5	5	5
1047	0	21	student	2	3	1	4	1	2	1	1	1	4	2	4	2	4	4	2	1	4	1	2	4	5	4	3	1	1	2	1	3	2	1	3	2	3	1	3	3	4	2	1	2	2	4	1	3	4
1056	0	20	student	1	3	3	2	1	1	3	1	2	2	3	1	4	4	4	2	1	3	3	3	4	1	2	1	3	1	3	1	2	3	1	4	1	3	1	3	1	3	2	4	1	3	3	3	3	4
1057	0	20	student	4	3	2	3	1	1	1	1	5	3	5	3	2	3	5	2	1	1	5	1	3	1	1	2	4	2	1	1	4	3	1	4	1	2	1	4	2	5	4	1	4	3	5	4	1	4
1067	0	22	student	3	4	4	5	1	1	1	1	1	2	3	1	3	4	3	2	1	3	4	3	4	1	2	1	4	1	2	1	1	2	1	3	2	3	1	2	1	1	5	5	3	5	1	2	4	3
1069	0	19	student	4	5	5	2	1	1	2	1	1	3	3	3	4	3	5	2	1	2	3	2	3	1	2	1	4	1	1	1	4	2	1	3	3	4	1	5	1	4	4	4	1	3	2	2	1	2
1089	0	21	student	4	4	4	5	2	1	1	1	2	2	2	1	3	2	2	1	1	4	3	1	1	2	2	2	2	1	1	1	5	2	1	3	3	2	1	3	3	2	3	4	4	4	1	2	3	2
1098	0	22	student	5	4	2	5	1	4	2	1	3	3	4	1	4	5	4	2	1	3	4	1	5	1	4	5	5	2	1	1	5	5	1	5	5	5	4	4	1	2	3	2	1	3	4	5	2	5
1103	0	19	student	4	4	4	4	3	1	1	1	1	3	5	4	5	4	4	3	1	3	4	2	2	1	1	2	4	1	4	1	2	1	1	4	4	4	1	3	1	1	3	4	1	3	3	2	1	1
1124	0	19	student	3	3	3	3	3	1	2	1	2	2	2	3	3	3	3	3	1	2	3	3	2	2	2	2	2	2	2	1	2	2	2	2	2	2	1	4	3	3	3	3	3	3	3	3	2	2
1048	1	23	student	4	3	4	3	2	1	1	1	1	3	2	1	3	3	3	3	1	4	4	2	4	5	1	1	2	1	1	1	1	1	3	3	2	2	1	2	3	2	4	3	2	3	1	2	1	2
1058	1	21	student	1	2	1	2	1	1	4	5	1	2	4	3	3	3	4	4	1	3	2	4	1	3	2	1	3	1	1	1	2	1	1	3	2	4	1	2	1	2	2	4	1	2	2	3	1	4
1063	1	21	student	2	4	2	3	1	1	1	3	1	4	4	2	2	3	4	2	2	3	2	4	3	3	1	1	2	1	1	1	3	2	1	5	4	5	1	4	1	2	3	5	1	4	3	3	4	2
1065	1	20	student	2	4	3	2	1	1	1	2	1	3	4	3	3	2	3	2	2	3	4	2	2	2	3	3	3	1	1	1	1	2	1	1	2	2	2	3	2	1	2	4	3	3	1	3	2	1
1096	1	24	student	4	5	2	2	1	2	2	1	1	4	4	1	4	5	4	3	1	2	3	2	4	1	2	1	3	1	2	1	1	2	1	3	2	4	1	2	1	2	2	2	4	2	4	2	1	3
1105	1	19	student	5	3	3	1	3	1	1	2	1	1	5	1	2	1	5	1	1	1	2	4	1	1	1	3	3	1	1	1	4	4	1	4	3	3	1	4	1	4	2	1	1	1	4	4	1	3
1117	1	23	student	3	4	5	2	4	1	1	1	1	3	2	2	2	3	4	4	1	2	3	4	1	1	2	3	2	1	1	1	1	2	3	1	2	3	1	4	4	4	5	5	1	4	4	2	1	3
1121	1	19	student	4	3	3	2	1	1	3	1	1	4	5	4	3	4	5	4	5	3	4	2	2	3	2	3	3	1	1	1	1	2	3	4	3	5	1	5	2	2	4	3	3	4	4	3	3	5
1	NA	22	student	2	2	3	1	1	1	1	1	1	1	3	1	2	1	4	1	1	1	3	2	2	1	1	1	1	1	1	1	1	1	1	2	1	2	1	1	1	1	1	2	1	1	1	1	1	2
2	NA	23	student	2	5	3	3	1	1	1	1	1	2	3	2	4	2	1	1	1	1	2	1	1	2	1	1	2	1	1	1	1	1	1	2	1	2	1	2	1	2	3	2	1	2	1	1	2	2
3	NA	22	student	4	4	3	3	2	3	1	2	1	1	2	1	1	2	1	1	1	1	2	2	2	2	1	1	1	1	1	1	1	1	1	1	1	2	1	2	1	1	2	5	1	2	1	1	1	1
4	0	23	student	2	2	1	1	1	1	1	1	1	1	2	1	2	1	2	1	1	2	2	2	1	1	1	1	1	1	2	1	1	1	1	1	1	2	1	1	1	1	1	2	1	1	2	1	1	1
5	0	19	student	1	4	4	5	3	1	1	1	2	2	1	1	3	1	4	1	1	3	5	5	1	4	1	2	3	1	2	2	1	2	1	2	2	1	1	2	4	4	4	4	1	4	4	3	5	4
6	0	20	student	5	4	3	5	1	2	4	1	1	5	5	1	3	5	5	1	1	2	2	1	3	1	2	1	3	1	1	1	4	3	1	1	1	2	1	3	1	3	1	4	3	2	3	4	1	4
7	0	19	student	3	4	4	1	1	1	4	1	1	2	2	1	4	1	5	1	1	2	3	3	2	1	1	1	3	1	1	1	5	3	1	1	1	1	1	3	1	3	4	2	1	2	1	1	1	1
8	0	20	student	1	1	1	1	1	1	1	1	1	1	2	1	1	1	1	1	1	1	1	1	1	1	1	1	1	1	1	1	2	1	1	1	1	1	1	1	1	1	1	2	1	2	1	2	1	1
9	0	26	student	3	2	2	3	1	1	1	1	1	1	2	2	2	2	3	2	2	1	2	1	3	1	1	1	1	1	1	1	1	1	1	2	1	1	1	2	1	1	1	1	1	1	1	1	1	2
10	0	20	student	1	3	2	1	1	1	1	1	1	2	1	1	2	1	1	1	1	1	3	1	1	1	1	1	1	1	1	1	1	1	1	1	1	1	1	1	1	1	2	1	1	1	1	1	1	1
11	0	21	student	1	4	3	2	1	2	1	1	2	4	4	1	4	5	4	1	1	1	3	1	4	1	1	1	3	1	1	1	4	4	1	4	4	4	1	4	1	3	1	3	1	1	3	3	4	4
12	0	20	student	2	5	4	4	1	1	1	1	2	4	2	2	3	5	4	4	1	4	4	2	3	2	3	2	4	1	1	1	4	4	2	4	3	4	1	5	3	2	3	4	3	3	3	4	1	3
13	0	23	student	3	2	1	1	1	1	3	1	1	2	3	3	4	1	4	1	4	1	4	1	4	1	1	1	2	1	1	1	1	2	1	2	3	1	1	3	1	1	2	4	1	3	3	1	1	2
14	0	20	student	2	4	3	1	1	1	1	1	1	1	1	1	2	1	2	1	1	2	3	3	1	1	1	1	1	1	1	1	1	1	1	1	1	1	1	1	1	2	1	4	1	1	1	1	1	2
15	0	20	student	3	2	3	1	1	1	1	1	1	1	2	1	1	1	2	1	1	1	1	1	1	1	2	1	2	1	1	1	1	3	3	2	2	4	1	3	3	4	2	2	1	2	2	3	1	2
16	0	21	student	2	4	5	2	1	1	3	1	3	3	4	1	5	3	5	4	1	4	5	1	4	2	2	4	5	3	1	4	3	5	5	4	4	5	1	5	2	4	5	5	2	5	5	5	4	5
17	0	19	student	4	3	2	1	1	1	1	1	1	2	1	3	4	1	4	1	3	1	4	2	1	1	1	1	2	1	1	1	2	1	1	1	1	1	2	2	1	2	2	1	1	1	1	1	1	1
18	0	20	student	2	1	4	2	2	4	1	1	1	2	1	1	2	1	1	2	1	1	3	1	2	1	1	1	2	1	2	2	1	2	1	1	1	1	1	2	2	3	1	1	1	1	1	1	1	2
19	0	21	student	4	4	2	1	2	1	1	2	1	1	1	1	1	2	2	1	1	1	1	2	1	1	1	1	1	1	1	1	1	1	1	1	1	2	1	2	1	2	2	1	1	1	2	1	1	1
20	0	23	student	3	5	2	1	1	1	1	1	1	1	1	1	2	1	2	1	1	2	1	1	1	1	1	1	1	1	1	1	1	1	1	1	1	1	1	1	1	1	1	1	1	1	1	1	1	1
21	0	25	student	1	3	3	1	2	1	1	1	1	1	1	1	2	2	1	1	1	1	5	3	5	1	2	1	1	1	1	1	4	4	2	1	1	1	1	2	2	1	5	1	1	1	1	1	1	1
22	0	19	student	1	3	1	4	1	1	1	1	1	4	2	1	3	4	2	1	1	5	3	1	1	1	1	1	1	1	1	1	2	3	1	3	4	1	1	3	1	1	1	3	2	1	1	1	1	1
23	0	23	student	4	1	1	2	1	1	3	1	2	3	2	2	2	1	4	1	2	3	2	3	3	4	3	1	2	1	1	1	3	2	1	5	1	4	1	3	1	2	1	1	1	1	3	3	1	1
24	0	26	student	2	3	3	1	1	1	1	1	1	1	2	1	1	1	4	1	1	1	1	2	1	2	1	1	2	1	1	1	1	1	1	1	1	2	1	2	1	3	2	1	1	1	1	1	1	1
25	0	30	student	1	2	2	2	1	1	1	1	1	1	2	1	1	2	2	1	1	1	1	1	2	1	1	1	1	1	1	1	2	2	1	1	1	1	1	2	1	2	1	1	1	1	3	1	1	1
26	1	23	student	1	2	1	1	1	1	1	1	1	2	2	1	1	1	3	3	1	1	2	2	1	1	1	1	2	1	1	1	1	1	1	1	2	3	1	3	1	2	2	1	1	1	1	1	1	1
27	1	21	student	1	2	2	1	1	1	1	1	1	1	3	1	3	1	3	1	1	1	1	3	2	2	1	1	2	1	1	1	2	2	1	1	1	2	1	4	1	1	1	1	1	1	3	2	1	1
28	0	21	student	1	2	2	2	1	1	1	1	2	3	3	1	2	4	4	1	2	1	2	1	2	2	1	1	2	1	1	1	1	2	1	2	1	3	1	2	1	1	1	1	1	1	2	2	1	4
29	0	21	student	3	4	2	1	1	1	1	1	1	4	2	1	3	4	4	2	1	4	3	3	1	1	1	1	1	1	1	1	1	1	1	3	1	3	1	1	2	1	3	4	1	3	2	1	1	2
30	0	22	student	2	3	1	1	1	1	2	1	1	3	3	1	1	3	3	1	1	1	3	2	3	1	2	1	2	1	1	1	3	2	1	4	2	3	1	2	1	1	2	2	1	2	3	1	1	3
31	0	21	student	2	2	1	1	1	1	1	1	1	1	2	1	3	1	4	1	1	1	3	2	1	1	1	1	1	1	1	1	1	1	2	1	1	1	1	2	1	2	4	2	1	2	3	1	1	1
32	0	22	student	3	5	4	3	1	2	3	1	1	1	3	1	1	2	2	1	1	2	4	3	2	1	1	1	1	1	1	1	1	1	1	3	2	2	1	3	1	2	3	4	1	3	1	1	1	1
33	0	22	student	3	5	5	2	3	1	1	1	1	2	2	1	3	2	2	2	1	2	4	1	2	2	2	2	2	1	1	1	1	2	2	2	3	2	1	2	4	2	3	4	1	1	1	4	1	1
34	0	20	student	2	2	1	4	1	1	1	1	1	2	3	1	1	1	3	1	1	1	1	1	1	1	1	1	1	1	1	1	1	1	1	1	1	1	1	1	4	4	2	5	3	3	3	3	2	3
35	0	21	student	1	2	1	2	1	1	1	1	1	2	2	1	2	2	3	1	1	1	2	1	1	1	1	1	1	1	1	1	1	1	1	1	1	2	1	2	1	1	3	2	1	1	2	1	1	1
36	1	21	student	2	4	5	4	1	1	1	1	2	2	3	1	2	2	3	1	1	2	2	2	2	2	2	1	2	1	3	1	2	3	1	3	2	2	1	3	1	2	2	4	1	2	3	2	2	2
37	0	23	student	1	4	3	1	1	1	1	1	1	1	1	1	1	1	2	1	1	1	1	1	1	1	1	1	1	1	1	1	1	1	1	1	1	1	1	2	1	1	1	1	1	1	1	1	1	1
38	0	24	student	3	1	2	1	1	1	1	1	1	3	4	1	5	2	4	1	1	3	4	2	1	1	1	1	2	1	1	1	1	1	1	3	2	3	1	1	1	1	2	2	1	3	4	3	1	2
39	0	23	student	2	2	1	1	1	1	2	1	1	2	1	2	1	1	2	1	3	1	1	1	2	1	1	1	2	1	1	1	1	2	1	1	1	1	1	1	1	1	1	1	3	1	1	1	1	1
40	0	21	student	1	4	3	2	1	1	1	1	1	2	2	1	3	1	4	1	1	2	4	1	1	1	2	1	1	1	1	1	2	1	2	3	2	2	1	2	2	2	2	4	1	3	2	1	1	2
41	0	19	student	4	4	2	1	1	1	1	1	1	1	1	2	2	2	4	1	1	3	3	2	1	1	1	1	1	1	1	1	1	1	1	3	3	2	1	1	1	1	1	3	2	3	2	1	1	1
42	1	22	student	1	1	2	1	1	1	1	1	1	2	1	1	1	1	1	1	1	1	2	1	1	1	1	1	1	1	1	1	1	1	1	1	1	3	1	1	1	1	2	1	1	1	1	1	1	1
43	0	23	student	2	2	1	1	1	1	1	1	1	1	2	1	2	1	2	1	1	1	2	1	1	1	1	1	1	1	1	1	1	1	1	2	1	2	1	1	1	3	1	1	1	1	1	1	1	1
44	0	23	student	2	4	3	3	1	1	1	1	1	3	3	2	4	1	3	3	1	2	4	2	1	1	1	1	1	1	1	1	1	1	1	1	2	2	1	3	1	2	4	3	1	3	1	2	1	1
45	0	23	student	1	4	3	2	1	1	1	1	1	2	3	1	1	1	2	1	1	1	2	1	1	1	2	1	1	1	1	1	1	1	1	1	1	2	1	1	2	3	2	3	1	3	1	1	3	1
46	0	29	student	2	2	1	2	1	1	1	1	1	1	2	1	2	1	2	1	2	1	2	1	1	1	1	1	1	1	1	1	3	1	1	1	2	1	1	2	1	3	2	3	1	1	1	1	1	1
47	0	21	student	1	2	1	2	1	1	1	1	1	1	1	1	1	1	2	2	1	1	2	2	1	1	2	1	2	1	1	1	1	1	1	2	1	1	1	3	1	1	2	2	1	1	1	3	1	1
48	0	23	student	1	2	1	1	1	1	1	1	1	1	1	1	1	1	2	1	1	1	1	2	1	1	1	1	1	1	1	1	1	1	1	2	2	1	1	1	1	2	1	1	1	1	2	1	1	1
49	0	23	student	1	4	2	1	1	1	1	1	1	1	1	1	2	1	2	2	1	1	1	1	1	1	1	1	1	1	1	1	2	1	1	1	1	2	1	1	1	1	1	1	1	1	1	1	1	1
50	0	24	student	2	2	1	3	1	1	2	1	1	3	4	2	4	3	4	2	1	2	3	4	2	1	1	1	1	1	1	1	1	2	1	2	1	3	1	2	1	1	3	2	1	2	2	1	1	3
51	0	23	student	2	4	3	3	1	1	1	1	1	2	1	1	1	1	3	2	1	2	2	2	3	3	3	1	4	1	1	1	1	1	3	2	1	2	1	4	1	2	1	2	1	1	1	3	1	1
52	0	21	student	3	4	4	4	2	1	1	1	1	5	4	1	3	3	5	2	1	5	4	1	2	4	3	4	4	1	1	1	1	2	2	4	3	4	1	3	1	1	3	5	1	3	4	1	4	4
53	0	26	student	3	5	3	3	1	1	1	1	1	2	2	1	1	1	3	1	1	3	2	2	1	1	1	1	3	1	2	1	1	1	1	1	2	1	1	2	1	2	2	3	2	1	1	1	1	1
54	0	24	student	4	3	3	3	1	1	3	1	1	1	3	3	2	3	3	3	1	2	3	2	3	2	2	1	1	1	1	1	3	2	2	2	2	2	1	3	4	3	2	3	1	3	2	3	3	2
55	1	23	student	2	4	4	3	1	1	1	1	1	1	1	1	2	1	2	1	1	2	2	2	1	1	1	2	1	1	1	1	1	2	1	3	1	2	1	1	1	1	3	2	1	2	2	1	1	1
56	0	23	student	2	2	2	1	1	1	1	2	1	2	2	1	2	2	3	3	3	2	2	3	1	1	1	1	2	1	1	1	2	1	1	2	1	1	1	1	2	1	2	1	1	2	2	1	1	1
57	0	20	student	3	4	2	1	1	1	1	2	1	1	1	3	3	3	3	2	1	3	2	2	1	3	1	1	1	1	1	1	2	1	1	3	1	3	1	3	1	4	3	3	1	3	5	1	1	3
58	0	20	student	2	4	2	3	1	1	3	1	1	4	3	2	2	2	5	2	1	2	2	2	2	1	3	1	2	1	1	1	2	3	1	1	1	2	1	3	1	2	1	3	1	1	2	2	1	2
59	0	24	student	4	3	2	4	1	1	1	1	1	3	2	1	2	4	3	1	1	4	4	2	3	1	1	2	2	1	2	1	2	2	1	4	3	2	1	3	2	4	2	4	1	3	2	1	1	1
60	0	24	student	1	2	2	1	1	1	1	1	1	1	1	1	2	1	2	1	1	1	1	1	1	1	1	1	1	1	1	1	1	1	1	1	1	1	1	1	1	2	2	1	1	1	1	1	1	1
61	0	23	student	1	1	2	1	1	1	1	1	1	1	3	1	1	1	1	1	1	1	2	1	1	1	1	1	1	1	1	1	1	1	1	1	1	1	1	2	1	2	2	1	1	1	1	1	1	1
62	0	20	student	3	4	4	3	1	1	1	1	1	3	3	2	3	2	4	2	1	3	4	3	2	3	2	1	2	1	1	1	3	2	1	3	1	3	1	4	1	1	4	4	1	3	1	2	1	3
63	0	20	student	1	3	3	4	1	1	3	1	1	3	2	1	2	2	4	2	1	2	4	1	2	2	2	1	2	1	1	1	1	1	1	2	2	3	1	2	1	1	3	5	1	3	1	2	2	3
64	0	32	student	2	2	2	2	1	1	1	1	1	2	2	1	2	1	1	1	1	2	3	2	1	1	1	1	1	1	1	1	1	1	1	1	1	1	1	2	1	2	2	3	1	1	1	1	1	1
65	0	23	student	1	2	1	1	2	1	1	1	1	1	1	1	1	1	2	1	1	1	2	2	1	1	1	1	1	1	1	1	1	1	1	1	1	2	1	1	1	1	2	1	1	1	1	1	1	1
66	0	20	student	2	2	1	1	1	1	1	1	1	3	2	2	3	1	4	2	1	2	2	3	1	1	1	1	1	1	1	1	1	1	1	1	2	1	1	1	1	2	1	1	1	3	2	2	1	3
67	0	27	student	3	3	1	4	1	1	1	1	1	4	4	3	5	3	5	4	1	4	2	1	4	2	3	1	4	1	1	1	5	4	1	5	4	4	1	5	1	5	1	4	1	1	4	2	4	4
68	0	22	student	1	4	1	2	1	1	1	1	2	3	5	1	4	4	3	1	4	2	2	1	4	1	2	2	5	1	1	1	3	2	1	2	4	2	1	4	1	1	2	5	1	3	2	5	3	1
69	0	21	student	1	1	1	1	1	1	1	1	1	1	2	1	1	1	3	1	1	1	1	1	1	1	1	1	1	1	1	1	1	1	1	1	2	1	1	1	1	1	1	1	1	1	1	1	1	2
70	1	21	student	3	3	3	3	1	2	2	1	1	2	2	1	4	1	3	2	1	2	3	1	3	1	1	2	3	1	1	2	1	2	1	4	2	2	1	4	2	1	2	2	1	1	2	1	1	2
71	1	19	student	1	4	2	3	1	1	1	1	1	2	2	1	2	1	4	2	1	2	2	2	1	2	1	1	1	1	1	1	2	1	1	2	3	3	1	4	1	1	1	2	1	1	2	1	1	3
72	0	19	student	1	3	3	2	1	1	2	2	2	2	2	1	3	1	3	2	1	1	3	1	2	1	1	1	3	1	1	1	1	2	1	1	5	1	1	3	1	1	1	5	1	3	1	3	1	1
73	0	21	student	3	4	3	4	2	1	4	1	2	4	3	2	5	4	4	3	1	4	3	4	4	2	4	1	3	1	2	1	3	4	2	4	3	4	1	2	1	4	4	4	1	4	4	3	4	4
74	0	20	student	4	4	2	1	1	1	3	1	1	3	3	1	4	2	5	2	1	2	4	3	3	1	3	1	1	1	3	1	3	2	1	3	1	3	1	4	1	2	3	3	1	2	3	2	1	3
75	0	20	student	1	3	2	1	1	1	1	1	1	1	1	1	3	1	1	1	1	1	1	1	1	1	1	1	1	1	1	1	2	1	1	1	1	1	1	1	1	1	1	1	1	1	1	1	1	1
76	0	20	student	2	5	2	3	1	1	3	1	1	3	3	3	5	4	2	3	1	3	5	2	4	3	4	2	4	1	2	1	5	3	2	1	1	2	1	5	1	2	5	5	2	5	2	2	3	3
77	0	24	student	1	1	1	1	1	1	1	1	1	2	2	1	1	1	1	1	1	1	1	1	1	1	1	1	1	1	1	1	1	1	1	1	1	1	1	1	1	1	1	2	1	1	2	1	1	1
78	0	22	student	3	4	2	3	1	1	1	1	1	3	3	1	3	1	3	1	1	1	2	1	1	1	2	1	2	1	1	1	1	1	1	1	1	2	1	2	1	2	1	3	1	1	3	1	1	2
79	0	20	student	2	2	2	1	1	1	1	1	1	1	2	1	2	1	1	1	1	2	2	2	1	1	1	1	1	1	1	1	1	1	1	1	1	1	1	1	1	2	1	1	1	1	1	1	1	1
80	0	21	student	1	3	1	1	1	1	1	1	1	1	2	1	1	1	2	1	1	2	2	2	1	1	1	1	1	1	1	1	1	1	1	1	1	2	1	2	1	1	1	1	1	1	1	1	1	1
81	0	20	student	2	4	1	4	1	1	4	1	1	3	2	2	1	2	5	2	1	1	4	2	1	1	1	1	2	1	1	1	1	1	1	2	1	3	1	4	1	2	4	1	1	1	1	1	1	4
82	0	20	student	2	4	2	2	1	1	1	1	1	2	3	1	3	2	3	2	1	4	2	1	1	2	1	1	1	1	1	1	4	2	1	2	1	2	1	3	1	2	1	4	1	2	2	1	2	3
83	0	20	student	2	3	3	2	1	1	1	1	1	2	3	3	3	1	3	2	1	3	3	2	2	1	1	1	2	1	1	1	1	1	2	2	2	2	1	2	1	2	3	4	1	4	1	2	2	1
84	0	20	student	1	3	3	2	2	1	1	1	1	1	2	1	3	1	3	2	1	1	2	2	2	1	1	1	2	1	1	1	1	2	1	1	2	2	1	4	1	2	2	2	1	2	2	2	1	2
85	0	21	student	3	5	4	5	2	1	1	1	1	5	4	1	2	5	4	2	1	1	4	2	4	1	4	2	3	1	1	1	4	3	1	4	2	4	1	4	2	5	3	3	1	3	4	4	1	4
86	0	21	student	1	3	1	2	1	1	1	1	1	2	3	1	3	3	3	1	1	3	4	3	3	3	1	1	2	1	1	1	3	3	1	3	3	3	1	3	2	3	4	3	3	3	3	2	1	3
87	0	21	student	1	2	1	1	1	1	1	1	1	1	2	1	1	1	2	1	1	1	1	1	1	1	1	1	1	1	1	1	1	1	1	1	1	1	1	1	1	1	1	1	1	1	1	1	1	1
88	0	27	student	3	4	3	4	4	5	3	4	4	4	4	2	3	2	3	4	4	4	4	4	2	4	4	4	2	1	2	4	5	5	5	3	4	5	5	5	5	4	4	5	4	5	5	5	4	5
89	0	25	student	4	3	3	3	1	1	1	2	1	3	4	3	2	4	4	2	1	4	4	2	1	1	1	1	1	1	1	1	1	1	1	3	1	3	1	2	1	4	2	3	1	3	3	1	1	3
90	0	21	student	2	2	1	1	1	1	1	1	1	1	1	1	2	1	2	1	1	1	2	2	1	1	1	1	1	1	1	1	1	1	1	2	1	1	1	2	1	1	1	2	1	2	1	1	1	1
91	0	20	student	1	4	4	2	1	1	1	1	1	1	4	1	4	1	1	1	1	1	3	1	2	2	1	1	2	1	1	1	2	1	1	1	1	1	1	2	4	1	3	1	1	1	1	2	2	1
92	1	21	student	2	5	4	4	2	1	1	1	1	2	4	4	4	3	4	2	1	4	4	1	2	1	1	1	2	1	1	1	4	1	1	4	2	4	1	4	4	3	5	5	3	5	4	5	1	4
93	0	24	student	2	4	2	2	1	1	1	1	1	3	1	2	2	1	3	2	1	1	2	1	1	2	1	1	1	1	1	1	1	2	1	2	1	2	1	1	1	1	1	2	1	1	2	1	1	3
94	0	24	student	4	3	3	4	1	1	1	1	1	1	1	3	1	2	3	1	3	1	4	1	1	1	1	1	2	1	1	1	1	1	1	1	2	2	1	1	1	1	1	3	1	1	2	1	1	2
95	0	22	student	1	4	2	2	1	1	1	1	1	4	4	1	3	2	4	1	1	2	3	1	2	2	1	1	1	1	1	1	1	2	1	2	1	2	1	1	1	1	1	2	1	2	2	2	1	2
96	1	20	student	2	4	3	1	1	1	1	1	1	1	3	1	1	2	2	1	1	2	3	2	1	1	1	1	2	1	1	1	1	2	1	3	1	2	1	3	1	1	2	3	1	1	2	1	1	1
97	1	20	student	1	5	3	3	1	2	1	1	2	2	5	1	1	1	1	1	1	1	2	1	1	1	1	2	3	1	1	1	1	4	1	1	1	1	1	1	1	1	1	4	1	1	1	2	1	1
98	0	26	student	2	2	3	2	1	1	1	1	1	1	2	1	1	1	2	1	1	1	1	1	1	3	1	1	1	1	1	1	1	1	1	1	1	1	1	1	1	1	1	1	1	1	1	1	1	1
99	0	24	student	1	4	3	2	1	1	1	1	1	1	3	1	1	1	3	3	1	1	3	1	1	1	1	1	2	1	1	1	1	1	1	1	1	2	1	2	1	1	3	2	1	2	4	1	1	1
100	1	20	student	2	4	3	1	1	2	2	1	1	1	2	4	3	1	2	2	4	3	3	3	2	4	2	2	1	1	1	1	2	1	2	2	1	2	1	2	1	4	2	2	5	1	1	1	1	2
101	1	19	student	2	4	4	4	1	1	1	2	1	2	3	3	4	2	4	3	1	4	4	2	3	3	2	2	3	1	1	1	2	3	2	1	2	2	1	2	3	3	4	5	1	4	1	1	2	2
102	0	23	student	3	3	3	3	4	5	5	1	5	3	4	1	2	2	2	1	3	2	2	3	1	2	2	4	5	5	5	5	3	1	2	2	1	2	3	4	4	3	1	5	2	1	3	2	3	2
103	0	20	student	1	5	4	2	5	1	5	1	1	3	5	2	1	1	2	4	1	3	4	1	1	1	3	1	2	1	1	1	1	1	2	3	1	1	1	3	3	1	2	5	1	3	1	1	1	5
104	0	19	student	1	4	4	4	1	1	3	2	2	4	4	3	4	3	4	3	1	3	3	2	3	2	4	1	3	1	1	1	4	3	1	3	2	4	1	5	1	5	5	3	1	3	3	1	2	2
105	1	24	student	4	5	3	1	1	1	1	1	1	1	2	3	1	2	3	1	1	2	1	3	1	1	1	1	2	1	1	1	2	1	1	1	1	2	1	2	2	1	2	3	1	3	1	1	2	1
106	0	23	student	1	1	1	2	1	1	1	1	1	1	1	1	1	1	1	1	1	1	1	2	1	1	1	1	1	1	1	1	1	1	1	1	1	1	1	1	1	1	1	1	1	1	2	1	1	1
107	0	19	student	2	5	4	1	1	1	1	1	1	3	4	1	1	1	2	1	1	4	3	1	2	1	1	1	2	1	1	1	1	1	1	1	1	1	1	1	1	1	4	4	1	3	1	1	1	1
108	0	20	student	1	2	3	4	1	1	3	1	1	5	3	1	3	3	4	1	1	3	3	4	4	1	1	1	1	1	1	1	1	1	1	3	2	3	1	2	1	1	4	3	1	1	1	1	1	1
109	0	20	student	1	2	2	3	1	1	1	1	1	3	2	1	4	2	3	2	1	2	2	2	1	1	1	1	1	1	1	1	1	1	1	1	1	1	1	1	1	1	1	1	1	1	1	1	1	1
110	0	23	student	2	5	4	3	2	1	1	1	1	5	4	2	3	5	5	3	1	5	3	3	3	1	2	1	2	1	1	1	3	3	1	5	3	4	1	4	1	1	4	5	5	5	3	2	1	2
111	0	25	student	2	3	2	1	1	1	1	1	1	1	2	1	1	1	3	1	1	2	3	3	3	1	1	1	2	1	1	1	2	2	1	2	2	3	1	2	1	1	2	2	1	2	2	1	1	2
112	0	21	student	3	2	1	1	1	1	1	1	1	1	3	1	1	2	3	4	1	2	4	3	1	1	1	1	1	1	1	1	1	1	1	3	1	2	1	2	1	3	3	3	1	3	3	1	1	2
113	0	21	student	1	2	2	3	1	1	1	1	1	2	2	1	1	1	2	5	1	2	2	1	1	1	2	1	3	1	1	1	2	1	3	1	1	1	1	1	1	1	1	5	1	1	1	1	1	1
114	0	21	student	3	4	4	2	1	4	1	1	1	4	4	1	4	1	3	5	1	2	4	2	5	1	2	3	4	1	1	4	1	3	1	4	5	2	1	4	4	1	2	1	1	1	1	4	4	2
115	0	24	student	3	4	2	2	1	1	1	1	1	2	2	4	2	1	5	1	2	3	2	3	1	4	2	1	2	1	1	1	1	2	1	1	1	3	1	1	1	1	2	3	1	2	2	1	1	3
116	0	20	student	5	5	5	2	1	1	1	1	1	1	1	3	3	1	1	2	1	1	2	2	1	1	1	2	2	1	3	1	1	1	1	1	1	1	1	2	2	2	4	2	2	2	2	1	2	1
117	0	20	student	5	5	5	2	1	1	1	1	1	1	1	1	4	1	2	1	1	4	5	4	5	3	1	1	1	1	1	1	1	1	1	1	2	5	1	5	3	2	1	1	1	3	3	1	2	1
118	1	20	student	4	3	2	4	3	1	1	1	1	2	3	1	2	2	4	2	1	3	2	3	2	4	4	2	2	1	1	1	5	1	1	1	1	2	1	2	1	2	2	1	1	1	1	1	1	2
119	0	20	student	2	5	3	1	1	1	1	1	1	2	2	3	2	2	4	2	1	2	3	2	1	1	1	1	1	1	1	1	5	1	1	1	1	1	1	3	1	3	3	4	1	3	2	1	2	1
120	0	27	student	1	2	4	1	1	1	1	1	1	1	3	3	3	1	2	1	1	1	1	2	1	1	1	1	1	1	1	1	1	1	1	1	1	1	1	2	1	1	1	1	1	1	2	1	1	1
222	0	24	student	2	4	4	2	1	1	1	1	2	5	3	1	2	3	5	1	1	3	3	1	1	2	2	1	2	1	1	1	1	1	1	2	2	3	1	2	1	1	2	2	1	2	1	1	1	1
223	0	25	student	2	4	3	2	1	1	2	1	1	2	1	1	1	1	3	1	1	2	3	2	1	1	1	1	1	1	1	1	2	1	1	1	1	2	1	3	1	2	1	2	1	1	1	2	1	1
1	0	23	student	1	1	1	1	1	1	1	1	1	1	2	1	1	1	1	2	1	1	1	1	1	1	1	1	1	1	1	1	2	1	1	1	1	1	1	1	1	1	1	1	1	1	1	1	1	1
2	1	24	student	4	4	5	4	4	2	2	2	3	4	5	4	2	2	4	3	3	4	2	3	2	4	2	3	3	1	1	2	2	3	3	3	3	4	2	4	4	3	3	4	2	3	2	4	2	3
3	0	29	student	1	5	1	2	1	1	1	1	1	4	3	1	1	2	3	1	1	2	3	1	4	1	1	1	4	1	1	1	3	4	1	1	3	2	1	5	1	1	1	1	1	1	4	4	1	2
4	0	20	student	1	4	4	4	1	1	1	1	1	4	2	3	2	2	5	1	3	5	4	1	1	3	4	1	1	1	1	1	3	1	1	5	2	4	1	3	1	4	2	4	1	3	2	1	3	4
5	0	20	student	3	3	3	2	1	1	1	1	1	1	2	1	1	2	2	2	1	1	2	1	1	3	2	1	1	1	1	1	1	1	1	1	1	2	1	1	1	2	1	2	1	1	1	1	1	1
6	0	19	student	3	4	4	3	1	1	1	1	1	5	4	4	3	3	5	2	1	2	3	2	5	2	1	1	3	1	1	1	5	2	1	4	2	4	1	3	1	2	3	3	4	2	4	3	1	3
7	1	21	student	2	4	2	5	1	1	1	2	4	1	4	3	2	1	5	2	2	1	2	1	1	2	4	3	2	1	1	1	1	1	1	3	1	3	1	4	1	4	2	5	2	2	2	4	1	5
8	1	21	student	1	3	3	3	1	2	2	3	1	2	3	4	3	4	4	1	1	2	3	1	1	2	3	1	2	1	1	1	2	2	2	5	3	4	1	3	2	2	4	4	4	3	3	2	2	3
9	0	24	student	1	4	4	1	1	1	1	1	1	1	2	1	1	1	2	2	1	2	2	3	1	1	1	1	1	1	1	1	1	2	1	2	1	2	1	2	2	2	1	1	1	1	2	1	1	1
10	0	23	student	2	4	2	3	1	1	1	1	1	3	3	1	2	1	3	2	1	4	3	2	1	1	1	1	2	1	1	1	1	1	1	4	2	4	1	1	1	1	3	3	1	3	1	1	2	2
11	0	24	student	1	2	2	1	1	1	1	1	1	2	2	1	2	1	2	1	1	2	3	2	1	1	1	1	1	1	1	1	1	1	1	2	1	1	1	1	1	1	1	4	1	2	1	1	1	2
12	0	24	student	1	4	3	1	1	1	1	1	1	3	4	1	4	2	5	1	1	2	3	3	1	1	1	1	4	1	1	1	5	2	1	2	1	3	1	1	1	2	2	2	1	2	3	1	1	4
13	1	20	student	4	5	4	5	2	1	5	1	2	5	4	3	3	5	5	2	2	4	4	4	1	3	5	5	2	1	1	1	3	2	5	5	1	2	1	4	1	3	4	3	5	4	2	4	2	5
14	0	19	student	3	1	1	3	1	1	4	1	1	3	1	4	1	1	3	1	3	2	1	1	1	3	3	4	1	1	1	1	1	1	1	2	1	2	1	1	1	3	1	2	1	1	1	1	1	2
15	0	25	student	2	1	2	1	1	1	1	1	2	2	1	1	3	2	3	1	1	2	2	1	3	1	1	1	3	1	1	2	1	3	1	1	1	1	1	2	1	1	2	4	1	1	1	2	3	1
16	0	20	student	1	2	1	2	1	1	1	1	1	2	1	1	2	1	3	1	1	1	2	2	1	1	1	1	1	1	1	1	1	1	1	1	1	1	1	1	1	1	1	1	1	1	2	1	1	2
17	1	26	student	1	2	2	2	2	2	1	2	1	1	2	3	2	1	2	2	1	1	4	2	1	1	1	1	1	1	1	1	1	1	1	1	1	1	1	1	1	1	1	3	1	1	1	1	1	1
18	1	23	student	1	1	1	1	1	1	1	2	1	1	1	1	1	1	1	1	1	1	2	1	1	3	1	1	1	1	1	1	1	1	1	1	1	1	1	1	1	1	1	2	1	1	1	1	1	1
19	0	30	student	2	2	2	1	1	1	1	1	1	2	3	1	2	2	3	1	1	1	2	4	2	1	1	1	3	1	1	1	2	2	1	3	1	3	1	2	2	2	2	3	1	1	2	3	1	2
20	0	24	student	1	3	1	1	1	1	1	1	1	2	2	1	2	2	2	1	1	1	2	2	2	1	1	1	1	1	1	1	1	1	1	1	1	1	1	2	1	1	2	3	1	2	2	1	2	1
21	0	20	student	1	1	1	1	1	1	1	1	1	1	1	1	1	1	1	1	1	1	3	1	1	1	1	1	1	1	1	1	2	1	1	1	1	1	1	1	3	1	1	1	3	2	1	1	1	1
23	0	23	student	1	2	2	1	1	1	1	1	1	1	1	1	1	1	2	1	1	1	1	1	1	1	1	1	1	1	1	1	1	1	1	1	1	1	1	2	1	1	1	1	1	1	1	2	1	1
24	1	27	student	1	4	1	2	1	1	1	1	1	4	5	2	5	2	4	3	1	1	1	1	4	1	4	1	4	1	1	1	4	1	1	1	5	4	1	4	1	5	2	1	2	1	5	1	4	2
25	0	23	student	4	5	1	4	1	1	1	1	1	3	5	5	1	5	5	1	3	2	4	4	4	1	4	1	1	1	1	1	1	2	1	1	1	3	1	3	1	5	2	4	1	3	2	1	1	4
26	1	23	student	5	3	3	2	1	1	1	3	1	2	2	3	1	3	3	1	1	1	2	2	4	4	1	2	1	1	1	1	1	2	1	3	1	2	1	2	3	1	1	1	4	1	1	1	1	1
27	0	25	student	2	3	2	1	1	1	1	1	1	2	2	3	3	1	4	1	2	2	2	2	1	1	1	1	1	1	1	1	1	1	1	1	1	1	1	2	1	1	2	2	1	2	2	1	1	1
28	0	22	student	1	2	1	1	1	1	1	1	1	2	2	1	3	1	2	1	1	3	2	2	1	1	1	1	1	1	1	1	1	1	1	3	2	2	1	2	1	1	1	2	1	2	3	1	1	2
29	0	22	student	1	2	2	1	1	1	1	1	1	1	2	1	1	1	1	1	1	2	2	2	1	1	1	1	1	1	1	1	1	1	2	2	1	1	1	1	1	1	3	2	1	1	1	1	1	1
30	1	30	student	3	4	3	1	1	1	1	3	2	2	5	5	5	1	3	4	1	4	4	2	4	1	1	1	2	1	1	1	1	5	2	3	1	1	1	4	2	1	4	5	1	4	2	2	2	3
31	0	23	student	3	1	1	1	1	1	1	1	1	1	1	1	2	1	3	4	1	1	3	1	1	2	1	1	1	1	1	1	1	1	1	1	1	1	1	2	1	1	3	1	1	1	1	2	1	1
32	1	20	student	2	4	3	3	1	1	1	3	1	1	3	1	3	1	1	1	1	1	2	1	1	1	1	2	2	1	1	1	3	2	1	1	1	1	1	2	1	1	2	1	1	1	1	1	2	1
33	1	20	student	1	4	3	1	1	1	1	1	1	1	2	1	1	1	3	3	1	3	3	1	1	1	2	1	1	1	1	1	1	1	1	3	1	1	1	3	1	1	3	3	1	2	2	1	1	1
35	0	20	student	1	3	2	1	1	1	1	1	1	1	3	1	3	2	4	2	1	4	4	2	1	1	1	1	1	1	1	1	1	1	1	1	1	2	1	3	1	1	4	4	2	4	1	1	2	1
36	0	21	student	3	5	3	2	1	1	1	1	1	4	4	1	2	3	4	1	1	5	5	2	5	1	4	1	3	1	1	1	1	4	1	4	1	2	1	1	1	1	1	4	1	4	2	1	1	1
37	1	31	student	1	3	1	1	1	1	1	1	1	1	1	1	1	1	1	1	1	1	1	1	1	1	1	1	1	1	1	1	1	1	1	1	1	1	1	1	1	1	1	1	1	1	1	1	1	1
38	1	20	student	1	1	1	1	1	1	1	1	1	1	1	1	1	2	1	1	1	1	2	1	1	1	1	1	1	1	1	1	1	1	1	1	1	1	1	1	1	1	2	1	1	1	1	1	1	1
39	0	22	student	3	5	3	3	1	1	1	2	1	3	1	2	1	1	3	1	1	1	2	2	1	1	1	1	1	1	1	1	1	1	1	1	1	1	1	1	1	1	3	1	1	1	1	1	1	1
40	0	24	student	1	1	2	1	1	1	1	1	2	1	2	1	1	1	1	1	1	1	2	1	1	1	1	1	3	1	1	1	2	1	1	1	3	2	1	2	1	1	1	3	1	1	1	1	1	1
41	1	26	student	3	4	3	2	3	3	4	3	5	5	3	2	4	4	5	4	3	4	4	3	5	4	3	5	4	5	5	4	3	4	4	3	4	5	5	4	4	3	4	5	3	4	4	4	3	4
42	0	23	student	1	2	2	1	1	1	1	1	1	1	1	1	1	1	2	1	1	1	1	1	1	1	1	1	1	1	1	1	1	1	1	2	1	1	1	1	1	1	1	2	1	1	1	1	1	1
43	1	23	student	2	3	2	2	1	1	1	2	1	2	2	3	1	1	3	2	1	2	2	2	1	2	2	1	1	1	1	1	1	1	1	2	1	3	1	3	1	3	2	2	1	2	1	1	1	2
44	1	21	student	1	3	2	1	1	1	1	1	1	2	1	2	2	1	3	2	1	1	2	2	1	2	1	1	1	1	1	1	1	1	1	2	1	2	1	1	1	3	1	1	1	1	2	1	1	1
45	1	22	student	4	3	1	2	1	1	1	3	1	3	2	4	2	1	4	1	2	2	2	2	1	3	2	1	1	1	1	1	2	1	1	3	1	4	1	2	1	2	2	3	1	2	2	1	1	2
46	0	20	student	1	1	1	1	1	1	1	1	1	1	1	1	1	1	1	1	1	1	1	1	1	1	1	1	1	1	1	1	1	1	1	1	1	1	1	1	1	1	1	1	1	1	1	1	1	1
47	0	23	student	1	1	1	1	4	1	1	1	1	1	1	1	1	3	3	1	1	1	1	1	1	1	1	1	1	1	1	1	1	2	1	1	1	2	1	1	1	1	1	1	1	1	1	1	1	1
48	0	20	student	2	3	4	2	1	1	1	1	1	3	2	3	2	1	1	1	1	3	4	3	2	2	2	3	1	1	1	1	2	1	1	1	3	1	1	1	3	1	3	1	1	1	1	1	1	1
49	1	24	student	1	2	2	3	1	1	1	1	1	2	2	1	1	2	2	1	1	2	3	2	1	1	2	1	1	1	1	1	1	2	1	2	2	2	1	1	1	2	3	3	1	3	2	3	1	2
50	1	22	student	3	3	2	4	1	1	1	3	1	3	3	2	1	1	4	1	1	3	2	3	1	2	2	1	1	1	1	1	2	1	1	2	1	3	1	2	1	3	1	3	1	1	1	2	1	2
51	1	21	student	2	3	3	2	1	1	1	3	1	2	2	5	1	2	3	1	4	1	2	2	1	2	1	1	1	1	1	1	1	1	1	1	1	2	1	2	3	1	1	1	1	1	1	1	1	2
52	1	21	student	2	2	2	1	1	1	2	2	1	2	1	2	1	1	1	1	1	1	3	1	3	2	1	1	1	1	1	1	1	1	1	2	1	2	1	1	1	2	4	2	1	2	1	1	1	2
53	0	24	student	1	2	1	1	1	1	1	1	1	1	2	1	3	1	2	1	1	1	2	1	1	1	1	1	1	1	1	1	1	1	1	2	1	2	1	1	1	1	1	1	1	1	1	1	1	1
54	1	24	student	1	1	1	1	1	1	1	1	1	1	1	2	1	1	1	1	1	1	1	1	1	1	1	1	1	1	1	1	1	1	1	2	1	1	1	1	1	1	1	1	4	1	1	1	1	1
55	1	23	student	2	1	1	2	1	1	1	1	1	1	2	1	2	3	3	1	1	3	2	2	1	1	1	1	1	1	1	1	1	1	1	3	1	1	1	1	1	1	2	1	1	1	1	1	1	2
56	1	20	student	1	3	2	1	1	1	1	1	1	1	2	1	1	1	1	1	1	1	2	2	1	2	1	1	1	1	1	1	1	1	1	4	1	1	1	2	1	2	2	1	1	1	1	2	1	1
57	0	20	student	2	3	2	1	1	1	1	1	1	1	1	2	1	1	1	1	1	1	2	1	1	1	1	1	1	1	1	1	1	1	1	1	1	1	1	1	1	2	2	1	1	1	1	1	1	1
58	0	20	student	3	2	1	1	1	1	2	1	1	1	1	3	4	2	3	1	1	1	2	1	2	1	1	1	2	1	1	1	2	1	1	3	1	1	1	1	1	1	2	1	1	2	1	1	3	1
59	0	19	student	3	3	2	3	1	1	1	1	1	3	2	2	3	2	4	3	1	4	3	3	2	4	2	1	2	1	3	1	2	2	1	4	3	3	1	2	2	2	3	4	2	3	2	1	3	4
60	0	19	student	1	2	2	1	1	1	1	1	1	1	2	1	3	1	1	1	1	2	2	2	1	1	1	1	1	1	1	1	2	1	1	1	1	1	1	2	1	2	2	1	1	1	1	1	2	1
61	0	20	student	4	3	2	1	1	1	1	1	1	1	2	1	1	2	3	1	1	2	2	2	1	1	1	1	1	1	1	1	1	1	1	3	1	3	1	1	1	2	2	1	3	1	3	1	1	3
62	0	22	student	1	4	2	4	1	3	2	1	2	4	3	2	1	4	4	2	1	3	2	1	5	3	1	2	3	1	1	1	5	1	2	4	3	5	1	4	1	4	2	3	1	3	3	1	1	4
63	1	25	student	2	1	2	1	1	1	1	1	1	1	2	2	1	1	2	1	1	1	2	1	1	2	2	1	1	1	1	1	1	1	1	2	1	2	1	1	2	1	2	1	1	1	1	1	1	2
64	0	19	student	1	4	2	1	1	1	1	1	1	1	2	1	4	1	2	1	1	1	3	1	1	1	1	1	1	1	1	1	1	1	1	1	2	1	1	2	1	1	1	5	1	5	2	1	1	1
65	0	23	student	1	2	1	1	1	1	1	1	1	1	1	1	1	1	2	1	1	1	2	3	1	2	1	1	1	1	1	1	1	1	1	1	1	2	1	2	1	1	1	2	1	1	1	1	1	1
66	1	26	student	1	3	1	1	1	1	1	1	1	4	4	1	3	1	5	2	1	2	4	1	2	1	1	1	2	1	1	1	3	2	1	4	1	1	1	2	1	4	1	1	1	3	3	3	1	3
67	1	21	student	4	3	3	2	2	1	3	1	2	4	5	2	4	2	3	3	1	3	4	3	2	3	1	2	2	1	1	1	2	2	3	4	3	4	2	3	3	2	4	2	1	3	3	4	2	4
68	1	18	student	1	1	1	1	1	1	1	1	1	1	2	3	1	1	2	1	2	1	2	2	1	4	1	1	1	1	1	1	1	1	1	1	2	3	1	2	1	1	1	1	1	1	1	1	2	3
69	0	19	student	2	3	2	1	1	1	3	1	2	2	1	1	3	3	5	1	1	2	2	2	2	1	1	1	3	1	1	1	2	1	1	1	1	2	1	2	1	1	1	1	1	1	1	2	1	2
70	1	19	student	2	4	2	2	1	1	1	1	1	3	3	1	2	2	5	1	1	2	2	2	2	1	1	1	2	1	1	1	2	2	1	3	1	3	1	3	1	2	2	2	1	1	2	2	2	3
71	0	21	student	3	5	2	1	2	1	1	1	1	3	3	1	3	2	4	1	1	1	1	2	3	1	1	1	1	1	1	1	1	2	1	1	2	3	1	4	3	3	2	1	1	3	1	2	2	3
72	1	22	student	1	3	4	1	1	1	1	2	1	1	2	3	1	1	2	1	1	2	2	3	1	1	3	1	1	1	1	1	2	1	1	1	1	2	1	2	1	2	1	2	1	1	1	1	1	1
73	1	21	student	1	3	5	1	3	1	1	3	2	1	2	4	3	1	4	2	4	2	4	4	5	4	1	3	4	1	1	1	2	4	1	1	1	3	1	1	4	1	3	1	4	1	3	2	1	3
74	0	20	student	2	5	5	1	1	1	5	4	3	3	4	4	5	3	5	4	3	5	3	1	5	5	5	3	5	1	5	1	5	4	1	1	5	5	1	4	3	2	4	5	5	5	4	3	5	3
75	1	21	student	2	2	1	2	2	1	3	1	1	2	3	3	2	2	3	1	1	2	2	2	2	2	1	1	1	1	1	1	1	2	1	3	2	3	1	3	4	2	2	2	1	1	1	2	1	2
76	0	21	student	4	2	2	2	1	1	1	1	1	3	4	2	4	4	4	2	1	4	2	2	1	2	2	1	1	1	1	1	3	1	1	1	2	3	1	3	1	1	2	3	1	3	1	1	1	1
77	0	21	student	2	4	2	4	1	1	1	1	2	2	4	4	4	3	4	3	2	4	3	4	2	2	4	3	4	1	1	1	4	2	2	3	2	3	4	3	1	4	4	4	2	4	3	3	4	3
78	0	22	student	2	3	2	3	1	1	1	1	1	2	3	2	3	2	4	2	2	2	3	3	3	3	2	3	2	1	2	1	1	1	1	2	2	2	1	3	2	3	3	4	2	3	3	2	2	2
79	1	21	student	1	3	1	1	1	1	2	1	1	3	3	3	3	4	4	1	4	2	2	2	3	3	1	1	2	1	1	1	1	2	1	4	2	3	1	1	1	1	1	1	2	1	1	2	1	3
80	1	22	student	2	2	3	2	2	1	1	2	1	3	2	4	1	2	4	1	3	1	2	2	1	1	2	1	1	1	1	1	1	1	1	2	1	3	1	1	1	3	2	1	2	1	1	1	1	2
81	0	20	student	2	4	4	3	1	3	1	1	1	2	3	3	3	4	3	3	1	4	4	2	2	1	3	1	3	1	2	1	3	2	1	1	3	1	1	3	1	2	4	4	2	3	2	3	2	1
82	0	19	student	2	5	3	4	1	1	1	1	1	2	4	2	5	1	3	3	2	3	5	3	1	1	1	1	5	1	3	1	1	1	1	1	1	3	1	3	2	1	4	3	1	2	1	1	4	1
83	0	22	student	2	2	2	1	1	1	1	1	1	1	1	1	1	1	2	1	1	1	1	2	1	1	1	1	1	1	1	1	1	1	1	1	1	1	1	2	1	1	1	2	2	2	1	1	1	1
84	0	20	student	4	3	2	1	1	1	1	1	2	1	2	1	4	2	3	2	1	3	3	3	2	2	1	2	2	1	1	1	3	2	1	3	3	3	1	3	1	2	3	3	1	3	1	2	1	1
85	1	20	student	4	3	4	2	1	1	1	4	1	3	4	2	3	2	3	1	4	3	2	4	4	2	1	2	1	1	1	1	1	3	1	3	2	4	1	2	1	3	3	4	4	2	3	1	1	4
86	1	19	student	5	5	5	3	2	1	1	4	1	1	2	1	1	1	3	1	1	2	2	2	1	2	1	1	1	1	1	2	4	4	1	1	3	5	1	4	5	2	3	4	1	1	3	1	1	4
87	1	21	student	2	1	1	1	1	1	1	1	1	1	1	1	3	1	3	3	2	1	4	1	3	2	1	1	2	1	1	1	2	3	1	1	3	4	1	4	2	1	3	4	1	4	1	1	2	1
88	0	23	student	1	4	2	3	3	1	1	1	1	3	2	2	3	3	3	2	1	1	3	1	3	2	2	2	2	1	1	2	1	2	1	1	2	1	1	3	2	1	2	2	2	2	1	2	1	1
89	0	25	student	2	2	2	1	1	1	1	1	1	1	3	1	1	1	4	1	1	1	2	1	1	1	1	1	1	1	1	1	1	1	1	1	1	1	1	1	1	1	1	1	1	1	1	1	1	1
90	0	20	student	1	3	3	2	1	1	2	1	1	4	4	4	3	3	5	1	3	3	3	1	3	2	1	2	3	1	1	1	4	4	1	2	1	2	1	3	1	2	1	5	1	2	3	1	3	2
91	0	21	student	3	2	1	1	1	1	1	1	1	2	2	2	2	1	2	2	1	2	3	3	1	1	2	1	1	1	1	1	1	1	1	1	1	1	1	1	1	2	1	1	1	2	2	2	1	1
92	0	21	student	4	1	2	1	1	1	1	1	1	2	3	3	3	1	2	1	1	3	2	2	1	2	1	1	1	1	1	1	1	1	1	3	1	1	1	1	1	1	1	1	1	2	1	1	2	2
93	0	23	student	1	2	1	1	1	1	1	1	1	1	1	1	1	1	1	1	1	1	2	1	3	2	1	1	1	1	1	1	3	3	1	2	2	2	1	2	1	1	2	2	3	2	1	1	1	1
94	0	22	student	4	4	3	2	2	2	1	1	1	1	2	1	2	1	3	2	1	2	4	2	1	1	1	1	2	1	1	1	1	1	1	1	1	1	1	3	1	1	3	5	1	4	3	2	1	1
95	1	25	student	3	4	3	4	1	1	1	1	1	3	3	1	2	1	5	2	1	3	3	2	2	1	2	1	1	1	1	1	2	1	1	4	1	3	1	4	1	2	3	5	3	4	2	1	1	2
96	0	21	student	1	2	1	3	1	1	1	1	1	2	3	1	2	1	3	1	1	1	1	2	2	1	1	1	1	1	1	1	1	1	1	2	1	2	1	2	1	1	1	3	1	1	2	1	1	1
97	0	22	student	1	3	2	1	1	1	1	1	1	2	1	1	2	1	2	1	1	1	2	1	1	1	1	1	1	1	1	1	1	1	1	1	1	2	1	3	1	1	1	1	1	1	2	1	1	1
98	0	22	student	3	5	5	5	1	1	2	1	3	4	4	1	5	1	5	5	1	4	5	1	5	1	1	1	5	1	1	1	5	3	5	4	5	3	1	5	1	1	5	5	1	5	5	5	1	3
99	0	23	student	1	3	3	3	2	1	1	1	1	1	3	1	4	1	3	1	1	1	3	1	3	1	2	1	2	1	1	1	1	2	1	1	1	1	1	3	1	1	2	2	1	2	1	2	1	1
100	1	20	student	1	5	2	1	1	1	1	1	3	2	1	2	1	1	5	2	3	5	2	1	2	5	3	4	5	1	1	1	1	2	1	2	3	3	1	3	5	2	5	5	2	4	2	2	2	2
101	1	19	student	2	1	1	1	1	1	1	1	1	1	1	1	1	1	1	1	1	2	2	2	1	1	2	1	1	1	1	1	1	1	1	2	1	1	1	1	1	1	3	1	1	2	1	1	1	1
102	0	25	student	1	2	1	1	1	1	1	1	1	1	2	1	1	1	2	1	1	1	1	2	1	1	1	1	1	1	1	1	1	1	1	1	1	1	1	1	1	1	1	1	1	1	1	1	1	1
103	1	28	student	3	4	4	4	2	2	1	4	2	2	3	5	3	3	3	3	4	3	3	2	2	3	3	3	3	3	4	3	3	4	2	4	2	3	1	4	4	4	4	4	1	3	1	3	5	3
104	1	23	student	2	3	1	5	1	1	4	1	3	4	5	1	4	4	5	4	2	2	3	5	5	2	1	1	1	1	1	1	2	1	3	5	5	4	1	3	1	3	4	4	1	4	1	1	5	3
105	1	21	student	1	3	3	1	1	1	1	1	1	3	2	1	1	1	3	2	1	3	3	1	2	1	1	1	1	1	1	1	1	3	1	1	1	2	1	2	2	1	1	3	1	3	1	1	1	1
106	0	23	student	3	3	1	5	1	1	1	1	1	2	3	1	3	1	1	1	1	3	3	1	1	1	3	1	1	1	1	1	3	1	1	1	2	1	1	3	1	1	4	3	3	3	1	1	1	1
107	0	19	student	1	5	3	2	1	1	1	1	1	2	5	1	3	2	5	1	1	1	1	1	2	1	1	1	3	1	1	1	2	4	1	1	2	2	1	3	1	1	1	1	1	1	3	4	2	2
108	1	22	student	1	2	2	1	1	1	1	1	1	1	1	3	1	1	2	1	1	1	1	2	2	2	1	1	1	1	1	1	1	1	1	1	2	1	1	2	1	1	2	1	1	1	2	1	1	2
109	0	22	student	2	4	3	3	1	1	1	1	1	3	3	2	4	3	3	2	1	3	3	2	3	1	1	1	2	1	1	1	3	2	1	1	2	2	1	3	1	2	3	3	2	3	1	2	1	1
110	0	23	student	2	3	3	1	1	1	1	1	1	1	2	2	2	1	1	1	1	1	1	1	1	1	1	1	2	1	1	1	1	1	1	1	1	1	1	2	1	1	1	3	1	1	1	1	1	1
111	0	22	student	1	4	3	3	1	1	4	1	1	3	4	2	5	3	4	1	1	4	3	1	1	1	1	1	1	1	2	1	1	1	1	4	4	3	1	2	1	1	3	4	1	2	1	1	1	3
112	0	24	student	3	4	3	1	1	1	1	1	1	2	3	1	3	1	4	2	1	3	3	3	2	1	1	1	2	1	1	1	1	2	1	1	2	1	1	2	1	1	3	3	2	2	1	2	1	1
113	1	24	student	1	2	2	1	1	1	1	1	1	1	1	1	1	1	1	1	1	1	2	1	1	1	1	1	1	1	1	1	1	1	1	1	1	1	1	1	2	3	1	2	1	1	1	1	1	1
114	0	23	student	1	1	2	1	1	1	1	1	1	1	2	2	1	2	1	1	1	2	1	1	1	1	1	1	1	1	1	1	1	1	1	2	1	1	1	1	1	1	1	1	1	1	1	1	1	1
115	1	23	student	2	1	2	3	1	1	1	1	1	1	3	2	1	1	3	1	2	3	3	2	1	1	1	2	1	1	1	1	1	1	1	1	1	3	1	2	1	1	4	2	1	2	1	1	1	1
116	1	23	student	1	3	3	1	1	1	1	1	3	2	1	2	5	1	1	3	2	2	3	1	1	1	1	1	3	1	1	1	2	5	1	2	1	1	1	4	1	1	1	1	1	2	1	5	4	1
117	0	21	student	1	4	1	1	1	1	1	1	1	1	1	1	3	2	3	1	1	2	2	1	2	2	1	1	1	1	1	1	1	1	1	1	2	1	1	2	1	1	2	3	1	1	1	2	1	1
118	1	29	student	1	4	4	1	2	1	1	1	1	1	4	1	2	1	3	2	1	1	2	3	2	2	1	1	2	1	3	1	1	2	1	2	1	3	1	1	1	1	1	1	1	1	1	2	1	2
119	1	19	student	4	2	1	1	1	1	1	1	1	1	2	3	2	1	1	1	4	2	3	1	3	1	1	1	1	1	1	1	1	1	1	1	1	2	1	2	1	2	4	3	1	2	1	1	1	3
120	1	20	student	2	4	1	1	1	1	5	3	1	3	4	2	3	2	3	2	2	3	3	2	3	1	2	1	1	1	1	1	1	1	2	1	2	3	1	3	1	2	2	3	4	2	2	2	1	4
121	0	19	student	2	2	2	1	1	1	1	3	1	1	2	5	2	1	2	2	1	3	2	2	2	5	1	3	2	1	1	1	3	1	1	2	1	1	1	1	1	3	2	2	1	2	2	1	1	2
235	1	22	student	4	2	2	4	1	1	1	4	1	4	5	3	2	5	5	2	2	3	3	3	2	4	4	2	1	1	1	2	3	2	2	4	2	4	1	3	3	4	2	4	1	2	4	3	3	4
1	0	20	student	1	3	1	2	1	3	2	1	3	3	5	2	3	3	4	4	1	3	4	2	5	2	3	3	3	2	1	1	2	3	2	4	3	4	1	4	1	2	4	4	1	3	3	3	2	3
2	0	19	student	3	5	5	5	2	1	5	1	5	5	5	1	5	5	5	2	1	4	5	2	5	1	4	3	5	5	4	5	5	5	1	4	4	5	1	5	1	2	4	5	3	5	5	5	5	5
3	1	19	student	1	2	2	3	1	1	1	1	1	2	3	1	3	2	4	1	1	1	2	3	2	2	2	2	2	1	1	1	2	2	1	2	2	3	1	2	1	1	2	1	1	2	2	1	1	3
4	0	20	student	1	4	3	2	2	2	2	1	5	4	3	4	5	2	3	2	1	4	2	1	5	3	2	4	5	3	5	2	3	4	2	1	3	1	2	3	3	1	2	4	1	3	3	3	5	2
5	0	24	student	3	3	3	1	1	1	1	1	1	4	3	2	3	2	5	4	1	2	3	2	1	2	1	2	3	1	1	1	1	2	1	4	1	4	1	4	1	1	2	2	1	2	2	3	1	1
6	0	26	student	1	2	2	1	1	1	1	1	1	2	3	1	2	2	3	1	1	1	2	1	2	1	1	1	2	1	1	1	2	2	1	1	2	1	1	3	1	1	1	1	1	1	2	2	1	1
7	0	23	student	1	3	3	1	1	1	1	1	1	2	2	1	2	1	2	1	1	1	2	1	2	1	1	1	2	1	1	1	1	1	1	2	2	2	1	2	1	1	1	1	1	1	1	1	1	1
8	0	19	student	4	5	5	1	2	1	3	1	5	5	5	1	5	5	5	5	1	4	4	2	5	1	1	1	5	2	1	5	5	5	2	5	5	4	1	5	2	3	4	4	1	2	4	5	3	4
9	0	24	student	2	3	2	1	1	1	1	1	1	2	2	1	2	2	2	2	1	2	2	1	2	1	1	1	1	1	1	1	1	1	1	2	1	2	1	2	1	1	1	2	1	1	1	1	2	1
10	0	25	student	3	4	1	1	2	1	1	1	1	1	2	1	3	2	2	1	1	1	2	2	1	1	1	1	2	1	1	1	1	1	1	1	1	1	1	2	2	1	2	3	1	1	3	1	2	3
11	1	24	student	1	1	1	1	1	1	1	1	1	1	1	1	1	1	1	1	1	2	2	1	1	1	1	1	1	1	1	1	1	1	1	1	1	1	1	1	1	1	1	1	1	1	1	1	1	1
12	1	24	student	4	4	4	4	3	1	3	2	2	4	4	4	3	4	4	2	3	5	2	3	2	3	2	3	3	1	1	2	2	2	2	4	3	4	2	4	4	3	4	4	2	3	3	4	2	3
13	1	32	student	1	4	2	1	1	1	1	1	1	2	3	1	1	2	3	1	1	2	3	1	1	1	1	1	2	1	1	1	1	2	1	1	1	1	1	2	2	1	1	2	2	1	2	1	1	1
14	1	21	student	2	3	3	1	1	1	1	1	1	4	2	1	3	3	4	3	1	4	4	2	4	4	1	2	4	1	4	1	1	2	2	4	3	5	1	3	1	1	2	5	1	3	2	1	4	5
16	1	24	student	2	2	3	1	1	2	1	1	1	1	1	3	1	1	1	1	2	1	2	3	1	3	1	3	1	1	1	1	2	1	1	1	1	1	1	2	4	2	1	1	2	1	1	1	1	1
17	0	20	student	1	1	2	1	1	1	1	1	1	2	1	1	3	1	3	1	1	4	1	1	1	1	1	1	1	1	2	1	1	1	1	1	2	1	1	1	1	1	1	2	1	1	1	1	1	1
18	0	24	student	1	4	3	1	1	1	1	1	1	1	3	1	2	1	3	1	1	3	3	1	1	1	1	1	2	1	1	1	3	1	1	3	1	2	1	4	1	1	2	4	1	2	1	1	2	1
19	0	23	student	2	4	3	1	1	1	1	1	1	1	1	1	1	1	3	1	1	1	2	3	1	2	1	1	1	1	1	1	2	2	1	2	2	2	1	2	1	2	1	1	1	1	1	2	1	2
20	0	25	student	1	2	3	1	1	1	1	1	1	1	4	1	4	1	4	2	1	2	4	2	1	1	1	1	2	1	1	1	2	1	1	2	2	1	1	4	1	1	2	3	1	2	2	1	1	1
21	0	20	student	2	2	1	1	1	1	2	1	1	1	2	1	2	1	2	1	2	1	1	3	3	1	1	1	1	1	1	1	1	1	1	1	2	1	1	1	1	1	1	1	1	1	1	1	1	2
22	0	23	student	2	2	1	1	1	1	1	1	1	1	1	1	1	1	1	1	1	1	2	2	1	1	1	1	1	1	1	1	1	1	1	1	1	1	1	1	1	1	1	1	1	1	1	1	1	1
23	0	23	student	1	2	2	1	1	1	1	1	1	1	1	1	1	1	3	1	1	1	1	1	1	1	1	1	1	1	1	1	1	1	1	1	1	1	1	1	1	1	1	1	1	1	1	1	1	1
24	0	22	student	2	2	1	1	1	1	1	1	1	1	2	2	2	2	2	1	1	2	2	2	2	1	1	1	2	1	1	1	1	2	1	2	2	2	1	2	1	1	1	1	1	1	2	2	1	2
25	0	23	student	1	3	1	1	1	1	2	1	1	1	2	1	2	1	2	1	1	1	1	1	1	1	1	1	1	1	1	1	1	1	1	1	1	2	1	2	1	2	1	1	3	1	1	1	2	1
26	0	26	student	2	5	4	1	3	1	1	1	1	1	5	3	2	2	4	2	1	2	4	1	2	1	1	1	4	1	1	2	1	4	1	2	3	5	1	5	3	2	2	5	3	4	1	5	2	1
27	1	19	student	1	1	1	1	1	1	1	1	2	2	1	2	2	1	2	1	1	2	2	2	1	2	1	2	1	1	1	1	1	1	1	1	1	1	1	1	1	1	2	3	1	2	1	1	2	1
28	0	23	student	3	3	2	2	1	1	2	1	1	2	2	1	1	2	3	1	1	2	3	2	1	1	1	2	1	1	1	1	2	1	1	1	1	1	2	2	1	1	1	1	1	1	1	1	1	1
29	0	22	student	2	4	4	4	1	1	1	1	1	3	3	2	3	3	3	2	1	1	3	3	3	1	1	2	2	1	1	1	1	2	1	4	1	3	1	3	1	4	3	2	1	3	3	3	1	1
30	0	23	student	1	3	2	1	1	1	1	1	1	1	2	2	2	1	2	1	1	1	2	3	1	1	1	1	2	1	1	1	1	1	2	1	1	2	1	2	1	1	1	1	1	1	1	1	1	1
31	0	24	student	3	2	2	1	1	1	1	1	1	2	2	2	3	1	5	1	1	1	2	2	1	2	1	1	2	1	1	1	2	2	2	1	1	2	1	3	2	1	2	2	1	1	2	2	1	3
32	0	23	student	2	3	1	2	1	1	1	1	1	2	1	1	2	2	3	1	1	1	2	2	2	1	1	1	1	1	1	1	1	1	1	2	1	2	1	1	1	1	1	2	1	1	1	1	1	2
33	1	28	student	2	1	3	1	2	1	1	2	1	1	2	3	2	1	3	1	1	2	1	3	1	1	1	1	1	1	1	1	1	1	1	2	1	1	1	1	2	1	2	1	1	1	2	1	1	1
34	1	23	student	3	1	2	1	1	1	1	3	1	1	2	3	1	1	3	2	4	2	2	2	1	2	3	2	2	1	1	1	1	1	1	2	1	2	2	2	1	1	2	3	3	2	1	1	2	1
35	1	23	student	2	3	3	1	1	1	1	2	2	2	2	3	2	1	2	1	4	1	1	1	1	3	1	1	2	2	1	1	2	1	3	1	1	1	1	3	3	2	2	1	1	1	2	1	1	1
36	0	23	student	2	2	2	1	1	1	1	1	1	1	1	1	1	1	1	1	1	1	1	2	1	1	1	1	1	1	1	1	1	2	1	1	1	1	1	2	1	1	1	1	1	1	1	1	1	1
37	0	21	student	4	4	3	2	1	1	1	1	1	2	3	3	4	2	3	2	1	3	2	2	2	3	1	2	3	1	2	1	1	2	1	1	2	3	1	4	2	1	3	3	2	2	2	3	4	2
38	0	23	student	1	4	3	2	2	1	1	1	1	4	3	1	2	1	4	1	1	1	2	1	1	1	1	1	2	1	1	1	1	1	1	1	1	1	1	1	1	2	1	2	1	1	1	1	2	1
39	0	24	student	1	2	3	2	1	1	1	1	1	2	1	2	3	1	4	2	1	2	2	2	2	2	1	1	1	1	1	1	1	1	1	2	3	3	1	1	1	1	1	2	1	1	2	1	1	2
40	0	24	student	1	2	2	1	1	1	1	1	1	3	2	1	4	2	4	1	1	2	3	1	2	2	1	1	2	1	1	1	3	1	1	2	2	3	1	3	1	1	2	2	1	2	1	2	1	2
41	0	23	student	3	4	3	4	3	1	3	1	1	4	4	2	4	4	5	3	1	2	3	2	4	1	3	1	4	1	3	1	3	3	2	5	4	2	1	4	3	3	4	5	1	4	3	3	4	4
42	0	23	student	1	3	2	1	1	1	2	1	1	2	2	1	3	1	2	2	1	2	4	2	1	1	1	1	1	1	1	1	1	1	1	3	1	3	1	2	1	1	2	3	2	3	1	2	2	1
43	1	28	student	4	4	3	3	2	1	2	1	1	3	3	2	2	2	4	1	2	5	3	2	2	2	1	1	3	1	1	1	1	1	1	1	1	3	1	3	2	2	3	3	2	1	1	2	3	2
101	0	45	student	1	2	2	1	1	1	1	1	1	1	1	1	2	1	1	1	1	1	1	1	1	1	1	1	1	1	1	1	1	1	1	1	1	1	1	1	1	1	1	1	1	2	1	1	1	1
102	1	24	student	1	1	1	1	1	1	1	1	1	1	1	3	1	2	3	1	2	1	1	2	1	3	1	1	1	1	1	1	1	1	1	1	2	2	1	1	1	1	1	1	1	2	1	1	1	2
103	0	20	student	2	4	2	1	1	1	1	1	1	1	1	2	1	1	2	1	1	1	3	2	2	1	1	1	1	1	1	1	1	1	1	2	1	2	1	2	1	1	2	2	1	3	2	1	1	2
104	1	23	student	1	1	2	1	1	2	1	1	1	1	1	3	2	1	4	1	4	2	2	1	1	1	1	1	2	1	1	1	1	1	1	1	1	4	1	1	1	3	2	3	4	2	1	1	1	1
105	1	21	student	1	2	1	1	1	1	1	1	1	3	3	1	2	2	4	1	1	2	2	3	2	2	2	1	2	1	1	1	1	1	1	2	1	2	1	3	1	3	2	1	1	1	2	1	1	3
106	1	25	student	2	2	2	2	1	1	1	1	1	2	2	1	2	1	2	2	1	1	2	1	3	2	1	1	1	1	1	1	1	1	1	2	1	2	1	2	1	2	1	1	1	1	2	2	1	1
107	0	25	student	3	3	1	1	1	1	1	1	1	1	2	1	3	1	2	2	1	1	4	1	1	1	1	1	1	1	1	1	2	1	3	1	1	1	1	2	1	1	3	2	1	1	1	1	1	1
108	0	18	student	4	5	5	1	2	1	1	1	1	2	1	3	3	2	5	1	1	3	1	3	3	1	1	1	3	1	1	1	1	2	1	3	1	2	1	3	1	4	2	1	1	1	3	1	1	2
109	0	20	student	2	2	1	1	1	1	1	1	1	1	1	1	1	2	3	1	1	2	4	2	1	1	1	1	1	1	1	1	1	1	1	2	1	2	1	3	1	1	1	1	1	3	1	1	1	1
110	0	19	student	1	4	3	2	1	2	2	2	1	3	4	1	2	2	4	2	1	2	2	3	2	2	2	2	3	1	1	1	4	3	2	4	2	4	1	4	2	2	2	2	1	2	3	3	2	3
111	1	18	student	1	4	3	2	2	3	1	1	3	2	4	1	4	4	4	2	1	2	3	2	2	1	2	1	4	1	1	2	2	1	2	3	2	3	1	5	2	2	3	2	1	2	4	3	2	3
112	0	26	student	1	4	4	5	1	1	1	1	1	5	3	1	4	1	5	1	1	5	2	1	1	1	5	1	2	1	1	1	2	2	1	3	1	1	1	3	1	1	2	3	1	3	1	2	1	3
113	1	22	student	1	3	3	2	1	1	1	1	1	1	1	1	3	1	3	1	1	2	3	4	2	1	1	1	1	1	1	1	1	1	1	1	1	2	1	1	1	2	3	2	1	1	1	1	1	1
114	1	25	student	2	2	1	1	1	1	1	2	1	1	2	1	3	2	2	1	1	1	2	1	2	1	1	1	1	1	1	1	1	1	1	1	1	2	1	1	1	1	2	2	1	1	2	1	1	1
115	0	31	student	2	3	2	1	1	1	1	1	1	2	3	1	5	2	2	1	1	2	2	3	2	1	1	1	2	1	1	1	1	1	1	2	2	2	1	3	1	3	2	1	1	1	2	1	1	2
116	1	27	student	1	1	1	1	1	1	1	1	1	1	1	1	1	1	2	1	1	1	2	2	1	2	1	1	1	1	1	1	1	1	1	1	1	1	1	1	1	1	2	1	1	1	1	1	1	2
117	1	18	student	3	4	4	3	1	1	1	1	1	2	2	3	2	4	4	3	1	3	2	4	2	4	1	1	1	1	2	1	4	2	1	5	2	4	1	2	2	2	4	4	1	4	3	2	4	4
118	0	18	student	2	3	2	3	1	1	2	1	1	2	3	1	3	3	4	3	1	3	3	3	3	3	2	2	2	1	2	1	2	2	1	4	2	4	1	3	1	3	5	3	2	3	3	2	2	4
119	0	18	student	1	4	2	2	1	1	1	1	1	2	3	1	3	3	3	2	1	2	2	1	1	1	1	1	1	1	1	1	1	1	1	2	1	2	1	1	1	2	1	3	1	1	1	1	1	2
120	1	26	student	1	1	3	1	1	1	1	1	1	1	1	1	1	1	2	1	1	1	2	1	1	3	1	1	1	1	1	1	1	1	1	1	1	1	1	2	2	1	2	2	1	1	1	1	1	1
121	0	23	student	2	2	1	1	1	1	1	1	1	1	2	1	3	1	3	1	1	1	2	2	2	2	1	1	1	1	1	1	1	1	1	1	1	1	1	1	1	1	1	2	1	1	1	1	1	1
122	1	26	student	1	2	2	1	1	1	1	1	1	1	1	2	1	2	2	1	1	1	3	3	1	1	1	1	2	1	1	1	1	1	1	1	1	1	1	1	1	1	2	1	1	1	1	1	1	1
123	0	22	student	1	4	2	3	1	1	1	1	1	2	2	2	3	2	2	3	1	2	2	3	1	2	1	1	1	1	1	1	1	2	1	2	1	2	1	2	1	2	2	3	1	2	1	2	2	2
124	0	18	student	1	4	3	4	1	1	1	1	1	4	1	2	5	4	4	3	1	4	4	4	4	2	1	1	3	1	1	1	1	3	1	3	2	3	1	4	1	2	4	2	1	2	3	1	1	4
125	0	24	student	3	3	2	1	1	1	1	1	1	3	4	1	4	2	4	2	1	2	4	2	1	2	3	1	3	1	1	1	2	2	1	2	1	2	1	2	1	1	2	2	1	1	2	1	1	2
126	1	25	student	1	3	3	2	1	1	1	1	1	2	2	1	2	1	2	1	1	2	1	1	1	1	1	1	1	1	1	1	1	1	1	1	1	1	1	3	1	2	2	1	1	1	1	1	1	1
127	1	23	student	1	2	1	1	1	1	1	1	1	1	1	1	1	1	1	1	1	2	2	1	1	1	1	1	1	1	1	1	1	1	1	1	1	1	1	1	1	1	2	3	1	1	1	1	1	1
128	0	22	student	2	3	3	1	2	1	1	1	1	1	1	1	3	2	2	1	1	2	2	4	5	2	1	1	2	1	2	1	1	1	1	1	1	1	1	2	1	1	3	3	1	2	2	1	2	1
129	1	20	student	3	4	3	2	1	1	1	1	1	1	1	1	3	2	2	3	1	2	1	1	2	1	1	1	2	1	1	1	2	1	1	3	1	2	1	2	1	1	2	2	1	2	1	1	2	1
130	1	25	student	1	3	3	2	1	1	1	1	1	1	3	3	2	1	2	2	1	2	1	1	1	2	1	1	1	1	1	1	1	1	1	2	1	2	1	1	1	1	2	3	1	1	1	1	2	2
131	0	26	student	2	2	2	5	1	1	1	1	1	1	1	1	1	2	2	1	1	1	2	2	1	2	1	1	1	1	1	1	1	1	1	1	1	1	1	1	1	2	2	5	1	2	1	1	1	1
132	1	29	student	1	2	1	1	1	1	1	2	1	2	1	1	1	1	1	1	1	1	1	1	1	1	1	1	1	1	1	1	1	1	1	1	1	1	1	1	1	2	1	1	1	1	1	1	1	1
133	0	24	student	3	4	2	1	1	1	1	1	1	1	1	1	2	1	2	1	1	1	1	1	1	1	1	1	1	1	1	1	1	1	1	1	1	1	1	2	1	1	1	1	1	1	1	1	1	1
134	0	23	student	1	3	2	1	1	1	1	1	1	2	2	1	1	1	2	1	1	1	3	2	1	1	1	1	1	1	1	1	1	2	1	1	1	2	1	2	1	2	3	2	1	1	2	1	1	2
135	0	32	student	2	4	4	4	1	1	1	1	1	1	2	1	2	1	2	1	1	1	2	4	1	1	2	1	1	1	1	1	1	1	1	1	3	1	1	1	1	1	1	2	1	2	2	2	1	1
136	0	33	student	1	4	2	4	1	1	1	1	1	4	4	1	5	2	5	3	1	4	3	3	4	1	2	1	4	1	3	1	2	4	3	3	3	4	1	5	1	2	4	5	2	4	4	3	3	2
137	0	31	student	3	2	4	1	2	1	1	1	1	1	1	1	3	1	1	1	1	1	2	2	2	1	1	1	2	1	1	1	1	2	1	1	1	1	1	2	1	1	1	1	1	1	2	1	1	1
138	0	22	student	3	3	3	5	1	1	1	1	1	3	3	1	3	4	4	2	1	4	3	4	2	3	3	2	5	1	1	1	1	1	1	1	1	1	1	5	4	3	2	1	2	2	3	1	2	2
139	1	21	student	2	3	1	1	1	1	2	2	1	2	3	1	2	2	3	2	1	3	3	4	1	3	2	1	1	1	2	1	2	2	1	2	1	3	1	3	1	1	4	2	1	2	1	1	1	3
140	1	21	student	2	3	2	1	1	1	1	1	1	3	1	1	2	3	3	2	1	3	3	3	1	2	2	1	2	1	1	1	1	2	1	3	2	3	1	1	1	3	2	1	1	1	2	1	1	1
141	0	20	student	1	3	2	3	1	1	2	1	1	2	2	1	2	2	2	1	1	2	3	2	2	1	2	1	1	1	1	1	2	2	1	1	1	2	1	2	1	2	1	3	1	2	2	2	2	1
142	0	31	student	2	2	1	1	1	1	1	1	1	2	2	1	2	1	2	1	1	1	2	2	1	1	1	1	2	1	1	1	1	1	1	2	1	2	1	2	1	2	1	2	1	2	2	1	1	2
143	1	21	student	1	3	2	1	1	1	1	1	1	1	2	1	1	1	2	1	1	1	1	4	2	1	2	1	2	1	1	1	1	1	1	3	2	3	1	2	1	1	1	1	1	1	1	1	1	2
144	0	20	student	3	5	4	1	1	1	1	1	1	3	3	2	5	3	5	4	1	2	4	1	4	3	1	1	2	1	1	1	1	2	1	1	1	1	1	2	1	1	1	1	1	1	1	1	1	1
145	1	26	student	4	3	2	2	1	1	2	1	1	1	2	1	4	2	2	1	1	1	2	2	2	4	1	1	1	1	1	1	1	1	1	2	1	2	1	1	1	1	3	2	4	2	3	1	1	2
146	0	20	student	3	4	3	1	1	1	2	1	4	5	4	5	4	4	4	1	1	2	3	1	1	3	2	3	3	1	2	2	1	2	1	2	2	1	1	3	4	1	3	4	1	2	1	1	1	2
147	1	20	student	4	1	2	1	1	1	1	1	1	2	1	1	5	1	2	2	1	2	3	3	4	1	1	2	3	1	1	1	3	2	3	1	2	1	1	2	1	2	5	2	1	2	2	1	3	1
148	0	22	student	1	3	2	4	1	1	1	1	1	3	4	1	5	4	5	1	1	2	2	4	1	1	1	2	3	1	1	1	2	3	1	3	1	4	1	4	1	3	1	2	1	2	2	2	3	5
149	1	22	student	1	4	3	2	1	1	1	2	1	2	2	2	1	2	3	2	1	2	2	3	4	2	1	1	2	1	1	1	1	1	1	1	1	4	1	2	2	2	3	1	1	1	1	1	1	4
150	0	26	student	1	3	2	1	1	1	1	1	1	3	4	1	2	2	3	2	1	3	3	2	3	2	2	1	2	1	1	1	2	1	1	2	1	2	1	4	1	2	1	2	1	3	3	2	1	3
151	0	27	student	1	5	4	4	2	1	1	1	1	3	4	1	5	5	5	4	1	4	4	4	4	1	3	1	5	1	1	1	1	3	3	1	2	3	1	5	1	3	4	3	1	3	3	3	1	1
152	1	20	student	1	2	2	1	1	1	1	1	1	1	2	1	1	1	3	1	1	2	2	1	1	1	1	1	1	1	1	1	1	1	1	2	2	1	1	2	1	1	3	4	1	2	1	1	1	1
153	0	21	student	3	4	2	2	2	1	1	1	1	3	2	2	4	3	3	2	1	1	3	3	3	2	1	2	2	1	1	1	3	2	2	3	3	3	1	4	3	2	4	2	1	2	4	2	4	4
154	1	24	student	2	3	2	1	1	1	1	2	1	1	1	1	2	1	1	1	1	1	2	2	1	2	1	1	1	1	1	1	1	1	1	1	1	2	1	1	1	1	2	1	1	1	1	1	1	2
155	1	21	student	2	4	3	2	1	1	1	1	1	2	4	1	5	4	4	3	1	3	4	2	2	2	2	2	2	1	1	1	1	1	1	3	1	1	1	2	1	1	3	2	1	1	1	1	1	2
156	1	19	student	4	5	5	5	5	3	1	1	1	1	2	2	3	1	2	4	1	4	2	3	2	2	2	4	3	1	1	1	2	4	2	4	3	3	1	4	4	3	2	3	1	3	1	4	4	4
201	0	24	student	2	3	3	4	2	1	1	1	1	3	3	3	4	3	4	2	2	2	3	2	4	1	2	1	2	1	1	1	1	2	1	2	1	2	1	3	1	2	3	3	3	2	1	2	1	2
202	0	24	student	2	3	2	3	1	1	1	1	1	2	1	4	3	2	2	1	1	2	2	2	2	2	2	2	3	1	1	1	3	2	1	2	2	1	1	3	1	2	2	3	1	3	2	1	1	3
203	0	17	student	3	4	2	1	1	1	1	1	1	2	3	1	3	2	2	1	1	2	3	2	1	1	1	1	1	1	1	1	1	1	1	2	3	2	1	2	1	1	2	4	1	1	1	1	1	1
204	0	33	student	1	2	3	1	1	1	1	1	1	1	1	1	2	1	1	2	1	1	2	1	1	1	1	1	1	1	1	1	1	1	1	1	1	1	1	1	1	1	1	1	1	1	1	1	1	1
205	0	23	student	1	1	1	1	1	1	1	1	1	1	2	1	2	1	2	1	1	1	1	1	1	2	1	1	1	1	1	1	1	1	1	1	1	1	1	1	1	2	1	1	1	1	1	1	1	1
206	0	26	student	2	2	1	1	1	1	1	1	1	1	2	1	2	1	2	1	1	2	2	3	2	1	1	1	2	1	1	1	1	2	1	3	2	3	1	3	1	1	3	2	2	2	1	2	1	3
207	1	23	student	1	1	3	1	1	1	1	1	1	2	2	3	1	1	2	1	1	2	1	3	2	2	2	1	1	1	1	1	1	1	1	3	2	2	1	1	1	3	2	1	1	2	1	1	2	1
208	1	24	student	2	3	2	4	1	1	1	1	1	1	1	2	1	1	3	1	1	2	3	3	1	2	1	1	1	1	3	1	1	1	1	2	1	1	1	1	1	3	3	2	1	1	3	1	1	2
209	1	31	student	2	4	2	4	1	1	1	1	2	3	3	3	2	3	4	1	1	3	4	4	1	1	3	1	2	2	1	1	1	1	1	2	2	3	1	4	1	2	3	3	3	3	4	4	3	1
210	0	25	student	1	3	2	1	1	1	1	1	1	2	2	1	1	1	3	2	1	1	2	2	2	1	1	1	1	1	2	1	1	2	1	3	1	3	1	2	1	2	1	3	1	1	2	1	1	3
211	0	38	student	3	4	2	2	1	1	1	1	1	2	2	1	2	1	3	2	1	1	2	2	1	2	1	1	1	1	1	1	2	1	1	2	1	2	1	2	1	2	3	3	1	2	1	1	1	2
212	1	39	student	2	4	2	3	1	1	1	1	1	1	2	1	2	2	3	1	1	3	2	2	2	1	1	1	1	1	1	1	1	1	1	2	1	3	1	1	1	2	1	2	1	1	1	1	1	1
213	1	27	student	3	2	2	1	1	1	1	4	1	1	2	3	1	1	2	1	1	3	1	1	1	2	1	1	1	1	1	1	1	1	1	2	1	2	2	2	2	3	1	1	2	1	1	1	1	2
214	0	21	student	2	5	4	2	1	1	1	1	1	3	3	2	5	4	3	1	1	1	2	2	3	2	1	1	4	1	1	1	4	3	1	3	2	2	2	5	1	1	3	1	1	1	2	3	1	1
215	1	18	student	3	2	4	1	1	1	4	1	1	1	2	3	2	1	2	1	1	4	1	2	1	1	1	1	3	1	1	1	1	1	1	1	3	2	1	3	1	2	4	4	1	2	1	3	2	1
216	1	20	student	1	3	1	2	1	1	1	1	1	1	2	1	2	1	2	1	1	1	2	1	1	2	1	1	1	1	1	1	2	1	1	2	1	2	1	2	1	2	3	1	1	1	2	1	2	1
217	1	28	student	1	3	3	2	1	1	1	1	1	1	2	1	2	2	3	2	1	1	3	2	1	1	2	1	1	1	1	1	1	1	1	2	1	2	1	2	1	1	2	2	1	2	1	1	1	1
218	0	21	student	4	2	2	1	1	1	1	1	1	1	2	1	4	3	2	2	1	4	4	2	4	1	1	1	1	1	2	1	2	2	2	2	3	3	1	3	1	1	4	4	2	4	4	2	4	4
219	0	23	student	1	4	3	1	1	1	1	1	1	1	2	1	2	1	2	1	1	1	1	1	1	1	1	1	1	1	1	1	1	2	1	1	1	2	1	3	1	1	1	1	1	1	1	1	1	1
220	0	27	student	1	3	3	1	1	1	1	1	1	1	1	1	1	1	1	1	1	1	1	1	1	1	1	1	1	1	1	1	1	2	1	1	1	2	1	2	1	2	2	1	1	1	1	2	1	1
221	1	25	student	2	3	2	1	1	1	1	1	1	1	2	1	1	1	2	2	1	1	3	2	1	1	1	1	2	1	1	1	2	1	1	1	1	2	1	2	2	1	2	1	1	2	3	1	1	2
222	1	28	student	4	3	3	2	1	1	1	2	1	1	3	5	4	2	4	1	2	2	1	2	2	3	1	1	1	1	1	1	1	1	1	1	1	2	1	1	1	1	1	1	4	1	2	1	1	1
223	0	20	student	2	3	2	1	1	1	1	1	1	1	3	1	2	1	2	1	1	3	2	2	1	1	1	1	2	1	1	1	2	1	1	1	1	1	1	1	1	2	2	1	1	1	1	1	1	1
224	0	24	student	4	4	4	2	4	1	3	1	1	3	3	2	2	2	4	1	2	3	1	1	3	1	1	1	2	1	1	1	1	2	1	1	1	3	1	3	4	3	1	1	4	1	1	1	1	2
225	0	23	student	1	2	2	1	1	1	1	1	1	1	1	1	1	1	2	1	1	1	2	1	1	1	1	1	1	1	1	1	1	1	1	1	1	1	1	1	1	1	1	2	1	1	1	1	1	1
226	1	27	student	1	1	1	1	1	1	1	1	1	1	1	1	1	1	1	1	1	1	1	1	1	1	1	1	1	1	1	1	1	1	1	1	1	1	1	1	1	1	1	1	1	1	1	1	1	1
227	1	19	student	2	3	2	1	1	1	1	3	1	1	1	2	2	1	3	1	2	1	3	3	1	2	1	1	1	1	1	1	2	2	2	2	3	3	1	1	2	2	3	3	3	2	1	2	1	1
228	0	23	student	2	1	1	2	1	1	1	1	1	1	2	3	2	1	2	1	2	3	2	2	1	2	1	1	2	1	1	1	2	1	1	2	2	2	1	2	1	2	1	2	1	2	1	1	1	1
229	1	24	student	3	4	3	4	1	1	1	1	1	4	4	1	3	1	4	3	1	5	3	2	1	3	3	2	3	1	4	1	1	2	1	1	2	1	1	3	1	4	1	5	2	4	1	1	2	1
230	1	24	student	2	5	3	5	1	1	1	1	2	4	4	2	5	5	4	3	1	2	2	1	2	2	3	1	4	1	2	1	2	3	1	1	2	2	1	2	2	1	2	3	1	2	2	2	2	1
231	0	21	student	2	3	3	3	1	2	2	1	2	3	3	1	4	3	4	3	1	3	3	3	4	1	2	3	4	1	1	1	1	3	1	3	2	2	1	2	1	2	2	4	1	2	2	2	1	2
302	1	24	student	2	3	1	1	1	1	1	1	1	1	1	1	1	1	2	2	1	1	2	1	1	1	1	1	1	1	1	1	1	1	2	1	1	1	1	3	1	1	2	1	1	2	1	1	1	1
46	0	21	student	1	3	3	2	1	1	1	1	1	3	2	1	2	4	3	2	1	2	2	2	2	4	1	1	2	1	1	1	2	2	2	2	1	2	2	3	1	2	2	2	2	1	3	3	2	1
1	0	23	student	3	4	3	1	1	1	1	1	1	2	3	3	3	3	3	2	1	4	4	1	2	1	1	1	2	1	1	1	1	1	1	3	1	3	1	4	1	1	4	3	1	3	1	3	1	1
35	1	22	student	3	1	1	1	1	1	1	1	1	3	4	4	2	2	5	1	2	1	2	2	1	3	1	2	1	1	1	1	1	1	1	3	1	2	1	1	1	1	1	1	1	1	2	1	1	3
104	0	19	student	3	3	1	1	1	1	1	2	1	3	3	2	4	3	2	1	1	4	1	2	2	1	1	3	2	1	1	1	3	1	1	3	3	2	1	2	1	4	2	2	1	1	1	2	3	1
116	0	21	student	1	5	4	4	1	1	4	1	1	3	4	1	3	2	2	1	1	3	1	1	1	1	2	1	4	1	1	1	2	2	1	3	2	5	1	4	1	1	1	4	1	1	5	4	5	1
34	0	19	student	2	4	1	3	2	1	1	1	1	3	4	1	3	4	2	1	1	2	3	2	2	1	1	1	2	1	1	1	1	2	1	3	4	2	1	4	1	2	2	5	1	3	3	3	1	3
70	1	21	student	3	4	5	1	2	1	1	1	1	1	2	4	2	1	1	3	3	3	3	1	2	5	1	1	2	1	1	1	1	1	1	1	1	2	1	1	2	3	4	3	1	1	1	1	1	1
74	0	19	student	2	3	4	2	2	1	2	1	1	2	3	1	3	1	3	2	1	2	3	1	1	1	2	1	3	1	1	1	3	2	1	3	2	2	1	3	2	1	4	3	1	2	2	2	1	3
94	0	20	student	4	3	4	1	1	1	1	1	1	2	3	1	2	1	3	1	1	1	2	1	2	1	1	1	2	1	1	1	1	1	1	2	2	1	1	1	1	1	2	1	1	2	2	2	1	1
98	0	23	student	3	4	4	1	1	1	1	1	1	1	1	1	1	1	1	1	1	1	1	1	1	2	3	1	1	1	1	1	1	1	1	1	1	2	1	1	1	1	1	1	1	1	1	1	1	1
59	1	23	student	1	3	3	1	1	1	1	2	1	3	4	1	2	2	4	2	1	3	3	2	3	1	3	1	1	1	1	1	1	2	2	3	2	3	1	3	1	3	4	4	1	3	3	2	1	3
66	0	20	student	3	3	4	5	1	1	1	1	2	5	5	1	4	5	5	3	1	4	5	3	3	1	3	1	5	1	1	1	3	3	1	5	5	4	1	5	1	5	3	4	1	4	3	5	1	4
72	0	19	student	2	5	4	1	1	1	1	1	1	2	2	1	4	1	3	1	1	1	2	1	1	1	1	1	1	1	1	1	3	1	1	1	1	2	2	3	1	2	2	1	1	1	1	1	2	2
82	0	22	student	2	2	1	2	1	1	1	1	1	1	1	1	1	1	2	1	1	1	2	2	1	1	1	1	1	1	1	1	1	1	1	1	1	2	1	1	1	1	1	2	1	1	1	1	1	1
119	1	20	student	3	1	1	1	1	1	1	2	1	4	3	2	3	4	3	1	1	1	2	1	4	1	4	1	1	1	1	1	3	1	1	4	4	4	1	2	3	1	4	1	1	1	2	1	1	3
3	1	22	student	1	4	1	4	1	2	1	1	4	5	5	1	5	4	4	3	4	4	3	1	4	2	2	2	4	2	1	3	2	3	1	2	1	4	1	5	3	1	2	5	1	4	2	4	4	2
5	0	19	student	2	5	3	4	1	1	1	1	1	1	5	1	5	4	4	1	1	5	5	1	2	1	1	1	3	1	1	1	1	2	4	4	1	5	1	4	1	1	4	5	1	5	1	1	3	4
6	1	19	student	4	2	2	1	1	1	1	1	1	1	3	2	2	1	1	1	2	1	1	2	1	3	1	1	1	1	1	1	1	1	1	1	1	1	1	1	1	2	2	1	1	1	1	1	1	1
22	0	24	student	1	4	3	1	1	1	4	1	1	2	2	2	1	1	3	1	1	1	3	1	3	1	1	1	1	1	1	1	1	1	1	1	1	1	1	1	1	1	3	3	1	1	1	1	1	1
33	1	24	student	1	2	1	1	1	1	1	1	1	1	2	1	1	1	1	1	1	1	1	1	1	1	1	1	1	1	1	1	1	1	1	1	1	1	1	1	1	1	1	1	1	1	1	1	1	1
48	1	26	student	1	2	4	3	1	1	1	1	1	2	3	1	2	1	2	4	1	2	2	1	1	1	1	1	2	1	1	1	1	1	1	1	2	2	1	2	1	1	2	2	1	1	2	1	1	1
49	1	21	student	2	3	2	1	1	1	1	2	1	2	2	1	1	1	2	4	1	4	3	3	2	4	2	2	2	1	1	1	2	2	1	2	2	3	1	3	1	3	4	5	2	4	3	2	3	3
63	1	26	student	3	3	2	1	1	1	1	3	1	1	2	2	2	1	1	1	1	2	2	2	1	2	2	1	2	1	1	1	2	1	1	2	1	1	1	1	1	2	2	2	2	2	1	2	2	2
96	0	20	student	4	4	5	2	1	1	1	1	1	3	3	1	4	3	3	3	1	2	3	2	2	1	1	1	1	1	1	1	2	2	1	2	1	3	1	2	1	1	4	3	1	1	3	1	3	1
106	1	22	student	3	3	3	1	1	1	1	1	1	1	4	2	1	1	4	1	1	1	1	1	1	3	1	1	1	1	1	1	1	1	1	2	1	1	2	3	1	1	2	1	1	1	1	1	1	1
9	1	19	student	1	2	2	2	1	1	1	1	1	1	2	1	2	3	3	1	1	1	2	3	2	1	1	1	1	1	1	1	1	1	1	3	1	2	1	2	1	1	1	1	1	1	2	1	1	2
14	0	18	student	5	2	3	1	1	1	1	1	1	1	2	1	1	1	3	1	1	4	3	1	1	1	1	1	2	1	1	1	1	1	1	2	1	3	1	3	1	3	1	5	1	5	2	1	1	2
21	0	26	student	1	2	2	2	1	1	1	1	1	1	2	1	2	2	4	1	1	1	3	2	1	1	1	1	1	1	2	1	2	1	1	1	1	1	1	2	1	1	2	2	1	1	1	1	1	1
28	0	18	student	1	3	1	4	1	1	1	1	1	1	3	1	3	1	3	1	1	1	1	1	1	1	2	1	1	1	1	1	1	1	1	1	1	1	1	2	1	3	3	3	1	2	2	1	1	1
29	0	19	student	3	4	3	5	3	2	3	1	3	4	4	2	4	4	4	4	2	4	4	1	4	2	4	4	4	3	4	2	4	4	4	3	4	4	1	4	3	4	4	4	3	4	4	3	4	4
30	0	25	student	2	2	1	1	1	1	1	1	1	1	2	1	2	1	2	1	1	1	2	2	2	1	1	1	1	1	1	1	2	1	1	1	1	2	1	1	3	1	1	1	1	2	1	1	2	1
38	1	20	student	1	2	1	1	1	1	1	1	1	1	3	1	1	1	3	1	3	2	1	1	1	3	1	1	1	1	1	1	1	1	1	4	1	3	1	1	1	1	1	1	1	1	1	1	1	3
42	0	21	student	1	4	4	3	1	1	1	1	1	2	4	3	3	2	3	2	1	1	3	2	1	1	1	1	2	1	1	1	2	2	1	1	1	2	1	5	1	1	3	1	1	2	3	1	2	1
53	1	22	student	1	3	1	3	1	1	1	2	1	1	1	2	1	1	3	1	1	2	1	2	1	1	1	1	2	1	1	1	1	1	1	1	1	2	1	2	1	1	3	1	1	1	3	1	2	1
55	0	19	student	2	5	3	2	1	1	1	1	1	2	1	1	2	2	1	1	1	2	4	1	1	2	1	1	1	1	1	1	2	1	1	2	1	1	1	2	1	1	2	2	1	1	1	1	1	2
78	0	27	student	2	1	1	1	1	1	1	1	1	1	2	1	1	1	3	1	1	1	1	1	1	1	1	1	1	1	1	1	1	1	1	2	1	2	1	1	1	1	2	2	1	1	1	1	1	1
81	1	23	student	1	4	2	1	1	1	1	3	1	2	4	2	1	1	3	1	1	2	1	2	1	1	1	3	1	1	1	1	1	1	1	4	1	3	1	1	1	1	1	2	2	1	1	1	1	1
86	0	23	student	2	4	3	1	1	1	2	1	2	3	3	1	4	2	4	5	1	4	4	3	2	1	1	1	4	1	1	1	1	2	1	3	2	2	1	2	1	1	3	4	1	4	3	4	2	3
114	0	20	student	2	3	4	1	1	1	1	1	1	2	3	1	2	1	4	1	1	1	3	3	1	4	2	2	3	1	1	1	4	3	3	1	2	2	1	2	1	4	3	1	2	1	2	1	1	1
115	1	20	student	3	4	3	2	1	1	1	4	2	2	5	3	4	3	3	3	1	4	3	2	4	5	2	5	4	1	2	1	2	1	1	1	2	2	1	3	4	1	3	4	3	3	1	2	4	1
122	1	22	student	1	1	1	1	1	1	1	1	1	1	1	1	1	1	1	1	1	1	2	1	1	1	1	1	1	1	1	1	1	1	1	1	1	1	1	1	1	2	2	1	1	1	1	1	1	1
2	0	25	student	1	4	3	3	1	1	1	1	1	4	4	1	4	3	4	2	1	2	3	1	4	1	1	1	3	1	1	1	1	3	1	2	3	3	1	4	1	1	2	4	1	3	2	2	3	4
4	0	19	student	1	2	2	1	1	1	1	1	1	1	2	1	1	1	1	1	1	1	2	1	1	2	1	1	1	1	1	1	1	1	1	1	1	1	1	1	1	1	1	2	1	1	1	1	1	1
7	0	19	student	3	4	3	1	1	1	1	1	1	1	2	1	2	2	2	1	1	2	3	2	1	2	2	2	2	1	1	1	1	1	1	3	1	1	1	5	1	1	3	2	1	3	2	1	1	1
10	0	26	student	1	5	3	1	1	1	1	1	1	1	2	2	2	1	1	1	1	2	2	1	3	2	1	1	1	1	1	1	1	1	2	1	1	1	1	4	1	2	2	2	1	2	1	2	1	1
12	0	25	student	1	2	2	1	1	1	1	1	1	1	1	1	1	1	1	1	1	1	2	2	2	1	1	1	1	1	1	1	2	1	1	1	1	1	1	1	1	1	1	1	1	1	1	1	1	1
15	0	24	student	2	2	2	1	1	1	1	1	1	2	2	1	2	1	3	1	1	1	2	1	1	1	1	1	3	1	1	1	1	1	1	1	1	3	1	2	1	1	3	1	1	2	2	1	1	3
17	1	20	student	3	5	4	4	1	1	1	1	1	5	5	1	3	5	5	1	1	5	3	2	4	2	5	1	2	1	1	1	3	1	1	5	2	4	1	4	1	2	3	5	1	4	3	2	1	3
23	1	25	student	1	2	2	1	1	1	1	1	1	1	2	2	1	1	2	1	2	1	1	1	1	1	1	1	1	1	1	1	1	2	1	1	1	1	1	2	1	1	1	1	1	1	1	1	1	1
50	0	23	student	2	3	1	4	2	1	4	1	1	2	2	2	2	2	3	2	2	2	3	2	2	3	3	2	2	2	2	1	2	1	1	2	1	2	1	2	2	3	2	2	4	3	2	2	1	2
51	1	24	student	2	3	4	2	1	1	1	1	1	1	2	3	2	1	2	1	1	1	4	2	1	1	1	1	1	1	1	1	1	1	2	2	1	2	1	1	2	2	3	2	1	2	2	1	1	1
58	0	19	student	1	3	2	2	1	1	1	1	1	1	3	1	2	1	2	2	1	3	3	2	2	1	1	1	2	1	1	1	1	1	1	2	1	2	1	2	1	1	1	3	1	2	1	1	1	3
67	0	20	student	1	2	1	3	1	1	1	1	1	2	3	1	3	2	1	1	1	1	4	3	3	1	2	1	1	1	1	1	1	1	1	3	1	2	1	3	1	1	2	3	1	2	1	1	1	1
75	0	19	student	2	3	2	3	1	1	1	1	1	3	2	1	2	2	2	1	1	1	2	2	2	2	1	2	2	1	1	1	3	2	1	2	2	2	1	3	1	2	2	2	1	2	1	2	1	2
76	0	22	student	4	4	4	2	1	1	1	1	1	1	1	1	1	1	2	1	1	2	3	2	1	1	1	1	2	1	1	1	3	1	2	2	1	1	1	2	1	1	3	2	1	3	1	1	1	1
105	0	19	student	2	2	4	3	1	1	1	1	1	3	2	1	3	3	3	1	1	1	2	3	3	1	1	1	4	1	1	1	1	2	1	1	1	4	1	3	1	1	2	1	1	1	1	1	1	1
107	1	21	student	1	3	1	1	1	1	3	1	1	2	5	1	3	1	3	1	1	1	2	2	3	1	1	1	1	1	1	1	1	1	1	2	1	1	1	3	1	1	1	1	1	1	1	1	1	1
108	1	20	student	2	2	1	3	1	1	1	1	1	1	1	1	1	2	2	1	1	3	1	1	1	5	1	3	1	1	1	1	1	1	1	1	1	2	1	1	1	1	1	3	1	3	1	1	1	1
13	0	19	student	5	4	3	2	1	2	2	1	1	2	2	2	3	1	2	1	1	2	3	2	2	2	1	1	3	1	3	1	4	1	1	2	2	2	1	3	1	2	1	1	2	2	2	1	1	2
18	0	22	student	1	5	3	1	1	1	1	1	1	1	2	1	2	1	2	2	1	3	2	1	1	1	1	1	2	1	1	1	2	1	1	3	1	3	1	3	1	5	2	3	3	2	2	2	1	3
19	0	25	student	3	4	2	3	1	1	1	1	1	2	4	4	4	3	4	3	1	4	3	2	1	3	2	1	2	1	3	1	3	3	2	1	4	3	1	4	2	4	3	3	2	3	4	2	3	3
20	0	19	student	2	4	4	3	1	1	1	1	1	2	3	2	3	1	3	2	1	3	3	2	2	2	2	1	1	1	1	1	2	2	1	2	2	2	1	4	1	2	3	4	1	3	2	1	2	3
27	0	23	student	2	3	2	1	1	1	2	1	1	1	3	1	3	1	3	2	1	1	2	1	1	1	1	1	1	1	1	1	1	1	1	1	1	1	1	1	1	2	1	2	1	2	3	1	1	1
36	1	22	student	2	4	3	3	2	1	1	2	1	2	4	4	1	2	4	3	3	3	4	2	2	2	1	3	2	1	1	1	3	1	1	2	1	4	3	4	3	1	4	5	1	4	3	4	1	3
37	0	19	student	5	4	3	2	4	1	1	1	2	3	5	1	5	3	4	1	1	2	4	4	3	5	5	1	4	1	1	4	5	2	4	1	1	3	1	5	3	2	4	4	2	3	5	2	5	5
40	1	21	student	3	5	3	2	2	1	1	1	1	1	2	1	1	1	1	1	5	1	2	3	1	4	1	1	1	1	1	1	1	1	1	1	1	1	1	1	1	1	2	2	1	1	1	1	1	1
43	0	24	student	1	3	3	2	2	1	1	1	1	1	2	1	3	1	3	2	1	2	3	4	2	1	1	1	2	1	1	1	2	2	1	2	1	2	1	2	1	2	2	3	1	3	3	2	1	1
45	0	21	student	1	4	2	1	1	1	2	1	1	1	3	1	4	1	2	1	1	2	1	1	2	3	1	1	2	1	1	1	1	1	1	1	1	2	1	5	1	1	1	2	1	1	1	2	2	1
61	0	22	student	4	5	4	4	4	1	4	1	3	3	4	3	4	2	4	2	1	3	3	2	5	1	4	2	5	1	2	1	4	4	1	5	2	4	1	5	3	2	4	4	1	3	2	4	5	4
62	0	20	student	3	2	2	5	1	1	1	1	1	5	4	3	4	1	5	2	1	1	3	1	2	1	1	1	3	1	1	1	1	1	2	1	1	2	1	4	2	1	1	5	1	3	1	4	1	1
64	1	27	student	1	3	2	4	2	2	3	2	1	3	2	2	2	2	3	2	2	3	4	3	3	2	3	4	3	2	3	2	2	3	2	3	3	2	3	3	3	2	3	2	3	2	3	3	3	4
68	1	20	student	1	3	4	3	1	1	1	2	1	2	2	1	1	2	2	1	1	3	3	2	2	1	2	1	1	1	1	1	1	2	1	2	2	2	1	2	1	1	3	2	1	3	2	2	1	1
69	1	20	student	4	5	4	4	1	1	1	1	1	3	4	1	3	4	4	1	1	3	3	1	1	1	1	3	1	1	1	1	5	1	1	1	1	4	1	3	3	2	3	1	1	1	1	1	1	3
71	1	21	student	1	2	2	2	1	1	1	2	1	3	3	1	3	2	4	3	1	3	3	4	2	2	3	2	2	1	1	2	1	1	1	2	2	3	1	2	1	1	2	5	1	3	3	2	5	4
77	0	19	student	1	3	3	2	1	1	1	1	1	1	2	1	2	1	2	1	1	1	2	2	2	1	2	1	2	1	1	1	2	1	1	1	1	2	1	2	1	2	1	1	1	1	2	1	1	2
83	0	24	student	2	5	5	5	1	1	3	1	1	4	4	1	2	2	5	2	1	4	4	2	1	1	5	1	1	1	1	1	2	4	3	1	4	1	1	5	1	4	2	5	1	5	1	1	1	3
85	0	25	student	3	2	4	2	3	1	1	1	1	3	2	3	4	3	3	2	1	2	3	1	3	1	1	1	3	1	1	1	2	3	1	1	2	1	1	2	3	3	2	1	1	2	2	2	3	2
87	0	21	student	1	1	1	1	1	1	1	1	1	1	2	1	2	1	2	1	1	1	3	1	1	1	1	1	1	1	1	1	1	1	1	1	1	2	1	1	1	1	1	1	1	1	1	1	1	2
88	0	20	student	5	4	2	1	2	1	1	1	1	1	2	3	4	3	5	1	1	3	4	2	4	1	1	1	2	1	1	1	4	2	1	3	1	3	1	4	1	3	2	3	1	3	1	1	1	2
91	0	20	student	2	4	2	2	1	1	2	1	1	3	3	1	1	1	2	1	1	1	2	2	2	1	1	1	1	1	1	1	2	1	2	2	1	2	1	1	1	2	1	1	1	1	1	2	1	1
92	0	20	student	2	2	1	1	1	1	1	1	1	3	2	1	1	1	3	1	1	2	3	2	1	1	1	1	1	1	1	1	1	2	1	1	1	1	1	2	1	2	2	3	4	1	1	1	1	1
93	0	20	student	2	2	2	2	1	1	1	1	1	2	3	1	2	1	2	2	1	1	3	2	1	2	1	1	2	1	1	1	2	1	1	1	1	1	1	1	1	1	2	1	1	1	1	1	1	1
95	0	20	student	1	2	1	1	1	1	1	1	1	1	2	1	1	2	2	1	1	1	2	2	1	1	1	1	1	1	1	1	1	1	1	1	1	2	1	1	1	1	1	1	1	1	2	1	1	1
97	1	27	student	3	3	1	1	1	1	1	4	1	1	2	1	3	1	3	1	1	1	2	3	1	1	1	1	3	1	1	1	2	1	1	1	1	1	1	1	1	2	3	4	1	1	1	1	1	1
102	0	20	student	1	3	2	2	1	1	1	1	1	2	2	1	2	2	3	1	1	2	2	2	2	1	3	1	2	1	1	1	1	1	1	1	2	2	1	1	1	2	2	3	1	2	3	1	1	3
103	1	19	student	3	3	4	3	1	1	1	1	1	3	3	2	4	3	3	3	1	4	4	2	2	2	3	2	2	1	1	1	1	3	2	4	2	4	1	3	1	2	4	4	2	3	2	1	3	2
109	0	19	student	4	4	2	1	1	1	1	1	1	4	3	1	4	2	3	1	1	2	1	1	1	1	1	4	3	1	2	1	1	1	1	3	2	1	1	3	1	2	1	2	1	1	4	3	1	3
111	0	19	student	2	3	1	1	1	1	1	1	1	2	2	1	2	2	3	1	1	2	3	2	2	2	1	1	2	1	1	1	2	1	1	2	2	2	1	2	1	2	3	2	1	2	2	2	2	3
112	0	21	student	1	1	2	1	1	1	1	1	1	1	1	1	1	1	1	1	1	1	2	1	1	1	1	1	1	1	1	1	1	1	1	1	1	1	1	1	1	1	1	2	1	1	1	1	1	1
113	0	19	student	1	4	4	3	1	1	1	1	1	1	3	1	2	1	3	1	1	3	3	1	1	1	1	1	1	1	1	1	1	1	1	3	1	2	1	1	1	1	2	4	1	1	2	1	1	1
118	0	22	student	1	1	1	1	1	1	1	1	1	1	1	1	1	1	1	1	1	2	4	1	1	1	1	1	1	1	1	1	1	1	1	1	1	1	1	1	1	1	2	3	1	2	1	1	1	1
120	0	21	student	2	3	1	1	1	1	1	1	1	1	2	1	1	1	1	1	1	1	2	1	1	1	1	1	2	1	1	1	1	1	1	1	1	1	1	3	1	1	1	1	1	1	1	1	1	1
121	0	23	student	1	2	2	4	1	1	1	1	1	1	1	1	2	2	3	1	1	4	1	2	1	3	3	1	1	1	1	1	1	1	1	2	1	1	1	3	1	1	1	1	1	1	1	1	1	1
8	1	19	student	1	2	1	1	1	1	1	1	1	1	2	1	1	1	2	1	1	1	1	2	1	2	1	1	1	1	1	1	1	1	1	2	1	1	1	1	1	1	2	3	1	1	1	1	1	1
11	0	19	student	4	3	3	2	1	1	1	1	1	2	3	3	3	2	4	2	1	2	2	2	2	1	2	1	1	1	1	1	3	1	1	1	1	3	1	2	1	3	3	4	1	3	2	1	1	3
16	1	21	student	1	3	3	3	1	1	2	1	1	2	4	1	3	2	4	3	1	3	4	1	1	4	2	1	5	1	1	1	5	1	2	1	1	4	1	4	1	1	3	5	1	3	1	1	4	1
24	0	23	student	2	2	2	1	1	1	2	1	1	2	2	1	2	1	1	2	1	2	2	1	1	1	1	1	1	1	1	1	1	2	1	1	1	1	1	2	2	1	1	2	1	2	1	2	1	1
25	0	23	student	1	1	4	1	4	1	1	1	1	3	2	1	5	1	4	1	1	1	4	1	1	1	1	1	3	1	1	1	1	1	1	1	1	4	1	1	4	1	1	4	1	1	4	1	2	3
26	0	24	student	1	2	1	1	1	1	1	1	1	2	2	2	1	2	3	1	1	3	1	2	1	1	1	1	1	1	1	1	1	2	1	3	2	3	1	1	1	2	1	2	1	1	2	1	1	3
31	0	19	student	1	5	5	3	1	1	5	1	1	4	5	4	4	5	5	3	1	5	4	1	5	1	3	1	5	1	1	1	4	4	3	5	5	5	1	5	1	2	4	4	4	3	1	2	5	3
32	0	19	student	1	5	4	2	3	1	1	2	4	5	4	3	3	4	4	4	1	5	4	2	4	5	2	4	3	2	2	2	4	4	4	4	2	4	1	4	2	3	4	3	2	3	4	2	2	4
41	0	20	student	1	2	2	1	1	1	1	1	1	1	1	1	1	1	1	1	1	1	1	1	1	1	1	1	1	1	1	1	1	1	1	1	1	1	1	1	1	1	1	1	1	1	1	1	1	1
44	0	21	student	2	2	1	1	1	1	3	1	1	2	1	1	1	1	1	2	1	1	1	1	1	2	1	1	2	1	1	1	1	3	1	3	1	1	1	1	1	2	1	1	1	1	1	1	1	1
47	0	21	student	1	3	3	2	1	1	1	1	1	1	3	1	3	1	2	1	1	3	4	2	2	2	3	1	1	1	1	1	1	1	1	1	1	1	1	1	1	2	2	3	1	2	1	1	1	1
52	0	21	student	4	3	4	1	1	1	1	1	1	2	2	1	1	1	2	1	1	1	1	1	1	1	1	1	2	1	1	1	1	1	1	1	1	1	1	3	1	2	2	1	1	1	1	1	1	1
54	0	19	student	3	4	3	4	3	1	1	1	1	3	4	2	4	4	2	2	1	2	3	3	1	1	1	1	3	1	1	1	1	3	1	2	1	3	1	2	2	3	1	2	2	3	1	3	1	2
56	0	19	student	3	3	2	1	1	2	1	1	1	4	4	1	4	1	3	2	1	1	1	1	1	1	1	1	2	1	2	1	1	3	1	1	1	1	1	1	1	1	2	3	1	1	2	2	4	1
57	0	18	student	2	3	2	1	1	1	1	1	1	1	2	1	2	1	3	1	1	1	3	3	2	1	1	1	2	1	1	1	1	1	1	1	1	2	1	1	1	1	2	2	1	2	1	1	1	2
65	0	22	student	3	5	5	2	2	1	4	1	3	3	5	1	3	3	4	4	1	1	3	4	4	1	1	1	5	1	3	1	5	2	1	5	5	5	1	5	4	3	3	3	2	3	3	3	3	3
73	0	19	student	1	2	5	1	1	1	5	1	2	2	4	1	2	3	3	4	1	1	3	3	1	1	3	1	4	1	1	1	2	1	4	1	2	2	1	3	1	2	3	2	1	3	2	2	1	2
79	0	20	student	2	1	1	1	1	1	1	1	1	1	1	3	2	1	1	1	2	1	1	2	1	1	1	1	1	1	1	1	1	1	1	1	1	1	1	1	1	1	1	2	1	1	1	1	1	1
80	0	19	student	2	2	1	1	1	1	1	1	1	1	2	1	1	3	3	1	1	2	4	2	3	2	1	1	2	1	1	1	1	1	1	2	1	1	1	2	1	2	3	4	1	2	1	1	1	1
84	1	26	student	2	2	3	1	1	1	1	1	1	2	1	1	1	2	3	1	1	2	2	3	2	1	1	1	1	1	1	1	1	1	1	2	1	3	1	2	3	3	3	2	1	1	2	1	1	2
89	0	20	student	2	4	2	1	1	1	1	1	1	1	2	2	2	1	1	2	1	1	2	1	1	1	1	1	1	1	1	1	2	1	1	1	1	1	1	1	1	1	1	1	1	1	1	1	1	1
90	0	20	student	3	5	4	4	3	1	2	1	1	5	3	1	3	4	5	2	1	4	2	3	2	4	4	2	3	1	1	1	4	3	2	5	3	4	1	3	3	3	3	4	1	2	3	4	4	3
100	1	24	student	2	3	2	2	1	1	1	2	1	3	2	3	2	3	3	1	1	2	2	2	2	2	3	1	1	1	1	1	1	1	1	3	2	3	1	3	1	2	3	3	1	2	2	1	1	3
101	0	19	student	1	4	3	2	1	1	1	1	1	4	4	1	3	1	5	3	1	3	4	1	2	2	4	1	4	1	1	1	2	3	1	3	3	4	1	3	1	2	3	3	1	3	2	3	1	4
110	0	19	student	3	4	4	2	1	1	4	1	1	4	3	1	2	4	4	1	1	4	2	3	4	2	3	2	2	1	1	1	1	2	1	3	2	3	1	3	1	2	2	2	3	2	2	1	1	3
117	0	25	student	4	5	3	4	1	1	1	1	1	4	3	2	1	1	5	2	2	3	3	3	1	1	1	1	1	1	1	1	4	1	1	2	1	3	1	3	2	3	3	2	1	3	3	2	1	1
1	0	23	student	2	2	2	1	1	1	2	1	1	2	2	3	2	3	4	2	1	2	2	3	2	3	1	2	3	1	1	1	3	1	2	2	1	3	1	3	1	4	2	2	1	1	3	1	1	4
2	0	22	student	2	4	2	3	1	1	1	1	1	1	3	1	3	1	3	1	1	1	3	2	1	1	1	1	2	1	1	1	1	1	1	2	1	2	1	4	1	2	1	2	1	2	3	1	1	1
3	0	24	student	1	2	2	1	1	1	1	1	1	2	2	1	3	1	4	1	1	3	3	2	4	2	1	1	1	1	1	1	1	2	1	3	3	1	1	1	2	3	2	1	1	1	2	1	1	1
4	0	24	student	1	3	3	1	1	1	1	1	1	1	3	1	2	2	3	1	1	1	2	2	1	1	1	1	1	1	1	1	1	1	1	1	1	3	1	3	1	2	1	1	1	1	3	1	1	1
5	0	18	student	1	1	1	3	1	1	1	1	1	1	3	1	2	1	2	1	1	1	2	1	1	1	2	1	2	1	1	1	1	1	1	1	1	1	1	1	1	2	2	3	1	1	1	1	1	1
6	1	24	student	4	4	3	2	1	1	1	1	1	2	1	1	4	1	3	2	1	1	2	2	1	2	1	1	1	1	1	1	1	1	1	2	3	1	1	1	1	2	2	3	1	1	2	1	2	1
7	0	20	student	2	4	3	5	1	1	1	1	1	2	2	1	2	2	2	2	1	2	2	2	2	1	5	1	1	1	1	1	2	1	2	2	2	2	1	2	1	2	2	5	1	2	2	1	1	1
8	0	21	student	2	3	1	1	1	1	1	1	1	1	1	2	2	1	2	1	1	1	2	1	1	1	1	1	1	1	1	1	2	1	1	2	1	1	1	2	1	1	2	2	1	1	1	1	1	1
9	1	23	student	3	3	2	1	1	1	1	1	1	1	1	3	1	1	1	1	3	2	2	1	1	5	1	3	2	1	1	1	3	1	1	1	1	1	2	2	1	1	1	1	1	1	1	1	1	1
10	0	19	student	1	4	4	3	1	1	1	1	1	2	3	2	2	2	4	3	1	3	5	2	1	4	4	3	2	1	1	1	1	2	1	2	3	4	1	1	2	3	5	4	3	4	3	3	3	2
11	0	23	student	2	3	1	1	1	1	1	1	1	1	1	2	2	1	2	1	1	2	2	1	1	3	1	1	1	1	1	1	1	1	1	2	1	1	1	1	2	1	1	2	1	2	1	1	1	2
12	0	21	student	1	4	2	3	1	1	1	1	1	2	2	1	2	1	2	1	1	4	2	1	1	1	1	1	1	1	1	1	1	1	1	1	2	1	1	2	1	1	2	3	1	3	1	1	1	1
13	0	20	student	3	5	2	3	1	1	1	1	1	3	5	2	5	5	4	2	1	3	5	1	5	2	2	1	4	1	1	1	5	4	1	4	2	4	1	5	2	3	4	5	3	4	5	3	1	4
14	0	21	student	3	5	4	4	1	1	1	1	1	4	4	1	3	5	4	2	1	4	3	2	2	1	3	1	3	1	2	1	3	1	1	4	2	3	1	4	1	2	4	5	1	3	3	1	2	1
15	0	20	student	3	3	2	2	1	1	2	2	1	2	1	1	4	2	5	2	1	1	2	2	2	1	1	1	1	1	1	1	3	2	1	2	3	1	1	3	1	2	3	2	1	1	2	1	1	1
16	0	19	student	3	4	2	2	1	1	2	1	1	3	3	1	4	4	4	2	1	3	3	2	3	1	2	1	2	1	1	1	2	2	1	4	2	3	1	2	1	1	3	2	1	4	3	3	1	3
17	0	19	student	3	1	1	1	1	1	1	1	1	1	1	1	1	1	1	1	1	2	2	1	1	1	1	1	1	1	1	1	3	1	1	1	1	3	1	1	1	1	1	1	1	1	1	1	1	1
18	0	19	student	2	4	3	3	1	1	1	1	1	2	4	1	1	1	4	1	1	3	1	1	1	1	1	1	4	1	1	1	1	3	1	3	4	2	1	5	1	4	2	1	3	1	1	1	1	2
19	0	23	student	3	5	4	5	1	1	2	1	2	4	4	1	4	4	4	2	1	3	2	2	3	3	5	2	4	1	4	1	3	1	1	3	4	3	1	5	1	3	3	1	1	2	4	3	1	4
20	1	22	student	2	4	3	1	1	1	1	1	1	1	2	2	1	4	5	2	1	1	2	2	4	2	2	1	1	1	1	1	2	2	1	2	1	1	1	3	1	3	2	1	1	1	4	1	1	3
21	0	23	student	1	2	2	1	1	1	3	1	1	1	2	1	3	3	3	1	1	1	2	1	1	2	1	1	1	1	1	1	2	2	1	1	1	2	1	2	1	3	2	1	4	1	2	1	1	1
22	0	20	student	1	3	2	2	1	1	1	1	1	3	2	2	3	2	4	2	1	1	2	2	2	1	1	1	1	1	1	1	2	1	1	1	1	2	1	2	1	1	2	2	1	2	1	3	1	1
23	0	19	student	4	5	4	2	1	1	1	1	1	3	2	1	4	4	4	2	1	4	3	2	3	1	1	1	3	1	1	1	1	3	1	3	5	4	1	4	1	3	4	2	1	3	3	2	3	1
24	0	23	student	1	3	1	3	1	1	1	1	1	2	2	1	2	1	2	1	1	1	2	2	2	1	1	1	1	1	1	1	1	1	1	1	1	2	1	1	1	2	1	3	1	2	3	1	1	2
25	0	19	student	2	3	3	4	1	1	2	1	1	4	3	1	4	4	4	2	1	4	4	2	4	1	4	1	2	1	1	1	2	2	1	4	3	4	1	4	1	1	2	4	1	3	5	3	1	3
26	0	20	student	1	4	2	2	1	1	1	1	1	3	3	1	3	2	3	1	1	1	1	1	1	1	2	1	3	1	1	1	4	2	1	1	3	2	1	3	1	1	1	1	1	1	2	1	2	2
27	0	22	student	1	3	1	2	1	2	1	1	1	4	4	1	1	1	5	1	2	3	1	1	1	1	1	1	3	1	1	1	1	3	1	2	1	4	1	1	1	1	1	1	2	1	1	1	1	4
28	0	19	student	2	5	1	3	1	4	1	1	1	3	5	1	5	3	5	3	1	4	4	2	5	1	1	1	3	1	1	1	4	1	1	4	1	5	1	5	1	4	4	5	1	4	2	1	4	1
29	0	19	student	3	4	4	2	1	1	1	1	1	1	1	1	3	1	3	2	1	1	1	1	2	2	1	1	1	1	1	1	2	1	1	2	1	1	1	2	2	2	1	1	1	1	1	2	1	1
30	0	20	student	2	4	3	4	1	1	1	1	1	2	3	2	3	2	3	1	1	2	3	2	2	4	2	1	1	1	1	1	3	2	1	2	2	2	1	4	1	2	3	4	1	3	3	1	2	3
31	1	20	student	4	5	2	5	1	1	1	1	1	5	5	1	2	2	5	2	1	5	2	2	1	1	1	1	5	1	1	1	3	1	1	5	5	5	1	4	1	2	1	4	1	1	1	2	5	2
32	0	21	student	1	2	2	2	1	1	2	3	1	4	4	2	1	2	4	3	1	3	3	2	3	4	1	2	2	1	1	1	1	1	1	5	2	4	1	2	1	3	3	1	2	2	4	2	2	4
33	0	20	student	3	5	5	2	2	1	1	1	1	2	2	1	4	2	2	2	1	4	2	2	2	1	1	1	3	1	1	1	1	1	1	3	1	1	1	2	1	3	2	3	3	3	3	4	1	2
34	0	20	student	3	3	1	2	1	1	1	1	1	2	4	2	3	2	3	1	1	1	2	3	3	1	1	2	4	1	1	1	3	2	1	1	2	2	1	4	1	2	1	2	1	1	2	2	1	2
35	1	21	student	3	4	3	2	1	1	5	1	1	4	3	3	4	2	4	1	3	3	4	1	4	3	1	1	1	1	1	1	3	2	1	1	1	2	1	2	1	1	1	2	3	1	1	2	1	3
36	0	21	student	2	2	1	2	1	1	1	1	1	1	4	1	2	1	4	4	1	2	5	3	4	1	2	1	1	1	1	1	1	2	1	3	2	1	1	2	1	1	5	4	1	1	2	4	1	1
37	1	21	student	1	3	1	1	1	1	1	1	1	2	2	3	2	2	3	1	1	1	2	3	1	1	1	1	1	1	1	1	1	1	1	2	1	1	1	2	1	1	1	2	1	1	1	1	1	2
38	0	25	student	1	3	3	3	3	2	1	1	1	2	2	2	2	1	3	2	1	2	2	2	2	1	2	1	1	1	1	2	1	1	2	1	1	2	1	3	3	2	2	1	1	2	3	2	3	2
39	0	20	student	2	3	2	2	1	1	1	1	1	2	1	2	1	1	2	2	1	3	2	2	1	1	2	1	1	1	1	1	1	1	1	2	1	1	1	1	1	1	3	4	1	3	1	1	1	1
40	0	19	student	2	4	3	5	1	1	1	1	1	5	5	1	3	5	5	2	1	4	4	2	2	1	4	1	2	1	1	1	3	3	1	3	2	5	1	4	1	1	3	4	3	3	4	2	1	4
41	0	25	student	3	4	3	4	1	1	1	1	2	4	4	5	5	4	4	1	2	3	4	4	2	2	4	2	4	2	2	1	3	2	1	5	4	5	1	5	1	4	4	2	1	3	5	4	3	4
42	0	19	student	1	4	2	1	1	1	1	1	1	2	3	1	2	1	3	2	1	1	3	2	3	3	2	1	3	1	1	1	1	2	1	3	2	3	1	2	1	2	2	3	1	1	2	1	1	1
43	0	21	student	3	5	2	2	1	1	2	1	1	3	3	1	4	4	4	2	1	1	2	1	3	1	1	1	2	1	1	1	2	3	1	2	4	3	1	2	1	2	1	2	1	1	2	3	1	3
44	0	23	student	1	3	1	2	1	1	1	1	2	3	3	1	3	2	3	2	1	2	3	2	4	1	2	1	3	1	1	1	1	2	1	3	2	3	1	4	1	2	3	3	1	3	3	3	1	3
45	0	25	student	1	2	1	1	1	1	1	1	1	2	2	1	2	3	3	1	1	2	3	1	2	1	2	1	2	1	1	1	3	2	1	2	2	3	2	2	1	2	2	2	1	2	1	2	2	3
46	1	24	student	2	1	1	1	1	1	1	1	1	2	1	1	1	1	2	1	1	1	2	1	1	1	1	1	1	1	1	1	2	1	1	1	1	1	1	2	1	1	1	1	1	1	1	1	1	1
47	1	24	student	2	3	2	1	2	1	1	1	1	2	3	4	2	1	3	2	1	4	2	2	2	2	1	2	1	1	1	1	3	2	3	4	2	4	1	3	3	3	4	2	1	2	1	1	1	3
48	1	26	student	3	2	2	1	1	1	1	2	1	2	3	1	3	2	4	1	1	1	2	2	1	1	2	1	1	1	1	1	2	1	2	1	1	3	1	2	1	1	3	1	2	2	3	2	2	3
49	0	22	student	2	4	4	5	1	1	1	1	1	2	1	1	1	1	2	1	1	2	2	1	1	1	1	1	1	1	1	1	1	1	1	1	2	1	1	1	1	1	2	3	3	1	2	1	1	1
50	1	24	student	1	4	4	1	1	1	1	1	1	1	2	1	1	1	2	1	1	1	2	2	1	1	1	1	4	1	1	1	3	1	1	1	1	1	1	3	1	1	2	2	1	2	1	1	1	1
51	1	26	student	1	1	1	1	1	1	1	1	1	1	1	2	1	1	1	1	1	1	1	1	1	2	1	1	1	1	1	1	2	1	1	1	1	1	1	1	1	1	1	1	1	1	1	1	1	1
51	1	20	student	2	1	1	1	1	1	1	1	1	1	1	1	1	1	2	1	1	1	2	1	1	2	1	1	1	1	1	1	2	1	1	1	1	1	1	1	1	3	1	1	1	1	1	1	1	1
53	0	22	student	1	1	1	1	1	1	1	1	1	1	2	2	1	1	1	1	1	1	1	1	1	2	1	1	1	1	1	1	2	1	1	1	1	1	1	1	1	1	1	1	1	1	1	1	1	1
54	0	21	student	2	3	2	2	1	1	1	1	1	2	2	3	3	2	4	2	3	2	3	3	2	2	2	1	2	1	1	1	2	2	1	2	3	2	1	2	2	3	2	3	2	3	2	2	3	2
55	0	20	student	3	3	4	4	2	1	4	1	2	4	3	1	5	4	4	2	1	4	3	4	4	2	4	1	3	1	2	1	4	4	2	3	4	4	1	4	2	4	4	4	1	4	4	3	4	3
56	0	18	student	2	4	2	2	1	1	2	1	1	4	4	1	4	2	4	2	1	3	3	2	3	1	3	2	1	1	1	1	2	2	1	3	1	3	1	2	1	3	3	3	1	4	3	2	1	3
57	1	21	student	3	3	2	1	1	1	1	1	1	1	2	1	1	1	2	1	1	2	2	2	1	2	1	1	1	1	1	1	1	1	1	1	1	1	1	2	1	1	1	1	1	1	1	1	1	1
58	1	21	student	1	2	1	2	1	1	1	2	1	2	2	3	1	1	3	1	3	1	2	1	1	1	1	1	2	1	1	1	1	1	1	1	1	2	1	2	1	1	1	1	1	1	2	1	1	1
59	1	26	student	2	2	2	1	1	1	1	2	1	1	3	3	2	2	3	2	1	2	2	2	2	2	2	1	1	1	1	1	2	1	2	2	2	2	1	2	1	3	3	2	1	2	2	1	1	1
60	1	23	student	1	2	3	1	1	1	1	2	1	1	1	2	1	1	3	1	2	1	3	3	2	1	3	2	2	1	1	1	1	1	1	4	2	3	2	2	1	1	3	4	2	3	1	1	1	2
61	0	19	student	2	3	4	1	4	3	1	1	1	4	3	1	1	2	4	1	1	1	3	1	3	3	1	1	4	1	1	1	1	1	1	1	2	2	1	3	1	1	1	1	1	1	1	4	1	3
62	0	19	student	3	5	2	4	2	1	2	1	2	4	5	2	4	4	4	4	2	4	4	2	3	1	2	1	4	1	1	1	5	3	3	4	2	5	1	4	2	3	3	5	2	4	4	3	3	2
63	0	19	student	5	4	2	1	1	1	1	1	1	1	3	1	1	1	1	1	1	4	1	2	1	1	3	1	2	1	1	1	1	1	1	2	1	2	1	3	1	1	1	1	1	1	2	1	1	1
64	0	21	student	3	2	2	4	1	1	2	1	1	3	4	2	3	2	4	2	1	2	3	2	2	3	3	2	1	1	1	1	3	3	1	3	2	2	1	2	1	3	3	1	1	2	2	1	1	3
65	0	20	student	3	3	2	1	1	1	2	1	1	3	5	3	3	2	3	3	1	2	3	2	2	2	2	1	4	1	1	1	2	1	1	3	2	2	1	3	1	2	4	3	1	3	4	3	2	2
66	0	21	student	3	4	3	4	1	1	1	1	1	1	2	2	3	3	2	1	1	2	3	2	1	2	2	1	2	1	1	1	2	1	1	2	1	1	1	3	1	2	2	4	1	1	3	1	1	2
67	0	20	student	4	4	4	3	2	1	1	1	1	2	2	2	2	2	3	1	1	2	2	2	3	1	2	1	2	1	2	1	3	3	1	2	2	2	1	1	1	1	1	1	1	1	2	1	1	1
68	0	25	student	1	4	3	2	1	1	1	1	1	2	3	3	2	2	3	2	2	2	2	2	3	2	2	1	2	1	2	1	1	1	1	3	3	2	1	2	2	2	4	3	1	2	2	1	3	2
69	0	25	student	1	2	3	3	1	1	1	1	2	1	3	4	3	1	2	1	1	2	3	2	2	1	1	1	2	1	1	1	1	1	1	2	1	3	1	3	1	1	1	2	1	1	1	2	1	2
1	0	22	student	1	5	3	3	1	1	1	1	1	2	3	1	2	1	3	2	1	4	2	2	1	1	1	1	2	1	1	1	2	1	1	4	1	2	1	4	1	5	3	3	3	3	2	2	1	3
2	0	20	student	2	3	2	1	1	1	1	1	1	2	2	1	2	2	3	2	1	1	2	2	2	2	1	1	1	1	1	1	2	2	1	2	1	3	1	2	1	3	2	1	1	1	3	2	4	3
3	0	19	student	1	3	2	3	1	1	1	1	1	2	3	2	3	2	3	1	1	2	3	2	2	1	2	1	1	1	1	1	2	2	1	2	2	2	1	3	1	2	3	3	1	3	2	1	2	3
4	0	22	student	3	4	2	1	2	1	1	1	1	2	2	3	3	3	2	2	1	2	3	1	1	1	1	1	1	1	2	1	1	1	1	2	1	2	1	2	1	2	2	5	1	2	1	1	2	1
5	0	23	student	1	2	1	1	1	1	1	1	1	1	1	1	1	2	3	1	1	1	2	1	1	1	1	1	1	1	1	1	1	1	1	1	1	1	1	2	1	2	2	3	1	1	2	1	1	1
6	0	24	student	2	3	3	1	1	1	1	1	1	2	4	2	2	1	3	2	1	2	1	1	1	1	1	1	2	1	1	1	2	1	1	1	1	3	1	3	2	2	1	2	1	1	2	2	1	2
7	1	22	student	1	1	2	2	1	1	1	1	1	1	2	1	2	2	2	1	1	1	2	1	1	1	1	1	1	1	1	1	1	1	2	1	1	2	1	1	1	1	3	2	1	1	2	1	1	1
8	0	25	student	2	3	2	1	1	1	2	1	1	2	3	1	3	2	3	1	1	2	2	2	2	4	1	1	2	1	1	1	1	2	1	3	2	3	1	3	1	3	2	1	1	2	3	1	1	1
9	0	26	student	2	3	2	1	1	1	1	1	1	1	1	1	1	1	2	1	1	1	2	1	1	1	1	1	1	1	1	1	1	1	1	2	1	1	1	1	1	1	1	1	1	1	1	1	1	1
10	0	23	student	2	3	1	1	1	1	1	1	1	1	2	1	4	2	3	1	1	2	2	2	1	1	1	1	2	1	1	1	1	1	1	2	2	2	1	2	1	2	3	2	1	1	1	1	1	3
11	0	20	student	5	4	2	2	1	1	1	1	1	3	4	1	5	4	4	1	1	3	4	2	3	1	1	1	2	1	1	1	1	1	1	3	1	3	1	2	1	4	3	4	1	3	1	1	1	2
12	0	25	student	2	3	3	1	1	1	1	1	1	1	2	1	3	1	3	2	1	1	3	2	2	1	1	1	1	1	1	1	1	1	1	1	1	2	1	1	1	2	2	2	1	2	2	1	1	1
13	0	24	student	2	2	1	3	1	1	1	1	1	1	1	1	2	1	4	1	1	1	2	2	3	1	1	1	1	1	1	1	1	1	1	4	1	3	1	1	1	1	1	1	1	1	1	1	1	1
14	1	19	student	1	2	2	1	1	1	1	1	1	2	3	1	1	1	3	1	1	1	3	2	3	2	1	1	1	1	1	1	1	2	1	2	2	2	1	2	1	2	2	1	1	2	2	1	1	1
15	0	23	student	1	2	3	2	1	1	1	1	1	4	4	1	2	3	4	2	1	3	2	1	1	1	5	1	2	1	1	1	3	2	1	1	2	2	1	2	1	1	1	4	1	2	1	1	2	1
16	1	22	student	4	3	3	4	3	5	5	3	3	3	5	2	4	4	3	3	5	3	2	3	5	1	3	2	4	3	3	4	3	2	2	4	3	3	5	5	4	5	3	4	1	3	5	2	3	4
17	0	27	student	2	3	2	1	1	1	1	1	1	2	2	1	2	2	3	1	1	1	3	2	3	1	1	1	1	1	1	1	1	2	1	1	1	3	1	2	1	1	1	1	1	1	3	1	1	1
18	0	19	student	1	3	1	1	1	1	1	1	1	1	2	1	1	1	1	1	1	1	2	2	3	1	1	1	1	1	1	1	1	1	1	1	1	1	1	2	1	1	1	1	1	1	1	2	1	1
19	0	22	student	3	4	1	2	1	1	1	1	1	3	3	1	3	1	3	1	1	2	3	2	2	1	1	1	2	1	1	1	2	2	1	1	1	3	1	2	1	1	1	1	1	1	2	1	1	2
20	0	25	student	2	3	2	1	1	1	1	1	1	1	2	2	3	2	3	2	1	2	3	3	2	3	1	3	2	1	2	1	2	2	2	2	2	3	2	2	2	2	3	3	2	3	2	1	2	3
21	0	22	student	5	5	3	3	1	4	4	2	1	5	5	3	1	4	5	3	1	5	3	5	2	4	3	1	1	1	1	1	4	4	4	5	5	5	1	4	1	4	5	4	4	3	5	2	1	4
22	1	28	student	1	2	2	1	1	1	1	1	1	1	1	1	1	1	1	1	1	1	1	1	1	1	1	1	1	1	1	1	1	1	1	1	1	1	1	2	1	1	1	1	1	1	1	1	1	1
23	0	21	student	2	2	3	1	1	1	1	1	1	2	1	1	2	1	2	1	1	1	1	1	1	1	1	1	2	1	1	1	1	1	1	1	1	2	1	1	2	1	1	2	1	1	2	1	1	2
24	0	19	student	3	4	3	4	1	1	2	1	1	3	2	1	3	1	3	1	1	3	3	1	1	1	4	1	4	1	1	1	3	3	1	5	2	3	1	4	3	3	1	4	1	4	1	2	1	4
25	1	20	student	2	2	1	2	1	1	3	1	1	3	2	1	5	3	3	4	1	4	5	2	2	1	1	1	1	1	1	1	1	2	1	3	2	3	1	1	1	1	3	4	4	3	1	3	2	1
26	0	25	student	1	2	1	1	1	1	1	1	1	1	2	1	3	1	2	1	1	3	1	2	2	1	1	1	1	1	1	1	1	1	1	1	1	1	1	2	1	2	1	3	1	2	2	1	2	1
27	0	24	student	1	2	1	1	1	1	1	1	1	1	1	1	2	1	2	2	1	1	2	2	1	1	1	1	1	1	1	1	1	1	1	1	1	2	1	2	1	1	3	3	1	2	1	1	1	2
28	0	27	student	3	5	1	1	1	1	1	1	2	3	1	1	2	1	5	3	1	1	2	1	1	1	1	1	3	1	1	1	3	1	1	2	1	3	1	3	1	1	1	1	1	1	3	2	1	2
29	0	24	student	3	2	1	1	1	1	1	1	1	2	1	1	2	1	2	1	2	1	2	3	1	1	1	1	1	1	1	1	2	1	1	2	1	3	1	1	1	1	1	1	1	1	1	1	1	3
30	0	19	student	1	1	1	1	1	1	1	1	1	3	2	2	2	2	2	1	1	1	2	1	1	1	1	1	1	1	1	1	1	1	1	1	1	2	1	1	1	1	1	1	1	1	2	2	2	2
31	0	27	student	1	3	1	1	1	1	1	1	1	1	3	2	2	2	2	2	1	2	4	2	1	1	1	1	2	1	1	1	1	1	1	2	2	2	1	1	1	1	3	3	1	2	2	1	2	2
32	1	27	student	3	4	3	1	1	1	1	2	1	1	2	1	3	1	2	1	1	1	2	2	1	1	1	1	1	1	4	1	2	1	1	1	1	1	1	3	4	2	3	2	1	2	5	1	3	2
33	0	29	student	1	4	1	1	1	3	1	1	1	4	4	1	1	3	3	1	1	3	1	1	3	1	1	1	1	1	1	1	1	1	1	4	2	3	1	3	1	3	1	1	1	1	3	2	1	1
34	0	19	student	2	5	3	4	1	1	4	1	2	4	5	1	3	1	3	1	1	5	2	1	3	2	2	1	3	1	1	1	2	5	1	3	5	5	1	5	1	1	2	2	3	1	2	3	1	2
35	1	22	student	2	3	3	2	2	1	1	3	1	2	2	3	3	2	3	1	2	2	3	2	2	3	3	1	2	1	1	1	1	1	1	3	1	3	1	2	4	2	2	1	4	3	2	1	1	3
36	0	25	student	1	3	1	1	1	1	1	1	1	1	1	1	3	1	1	1	1	1	1	1	1	1	1	1	1	1	1	1	1	1	1	2	1	1	1	2	1	1	1	1	1	1	1	1	1	1
37	0	25	student	1	5	3	2	3	1	1	1	3	4	5	2	4	1	5	4	1	2	5	3	1	1	2	1	5	1	1	1	1	1	1	5	2	4	1	5	2	1	2	5	5	4	3	5	5	3
38	0	18	student	2	3	1	1	1	1	1	1	1	1	2	1	2	2	2	2	1	1	2	2	1	1	1	1	1	1	1	1	1	1	2	1	1	2	1	2	1	3	1	2	1	2	1	1	2	1
39	1	20	student	2	3	2	3	1	1	2	1	2	3	2	2	3	1	4	1	1	2	2	3	2	3	1	2	3	1	1	1	2	2	1	2	2	4	1	3	1	2	2	1	2	4	4	3	1	5
40	0	25	student	4	3	2	2	1	1	1	1	1	3	3	1	4	3	3	1	1	3	3	3	4	1	1	1	2	1	1	1	1	1	2	2	2	2	1	3	1	1	3	4	1	3	4	1	1	1
41	0	23	student	2	4	3	1	1	1	1	1	1	2	2	1	1	1	3	1	1	1	1	1	1	2	1	1	1	1	1	1	2	1	1	1	1	1	1	2	2	2	2	2	1	1	1	1	1	2
42	0	22	student	3	4	4	4	1	1	1	1	1	3	3	2	4	3	3	1	1	3	1	2	3	3	3	2	3	1	1	1	3	3	1	3	1	3	1	4	1	4	2	3	1	1	3	3	3	3
43	1	47	student	3	3	3	1	1	1	1	1	1	1	2	1	1	1	2	1	1	1	3	2	1	2	1	2	2	1	1	1	2	1	1	1	1	2	1	2	1	1	1	1	1	1	1	1	1	1
44	1	27	student	1	3	4	2	1	1	1	1	1	3	3	1	3	2	3	2	2	3	1	2	2	2	2	1	2	1	1	1	3	2	1	2	3	4	1	2	1	3	2	1	1	1	1	1	1	3
45	0	26	student	2	3	2	3	1	1	1	1	1	1	2	2	1	1	1	1	1	1	2	2	1	1	2	2	2	1	1	1	2	1	2	1	2	2	1	2	1	2	2	1	1	1	1	1	1	1
46	0	35	student	3	3	3	2	1	1	1	1	1	2	2	4	2	2	4	2	2	2	2	2	2	3	1	1	1	1	1	1	1	2	1	1	2	2	1	2	1	3	1	2	1	2	3	2	1	2
47	0	24	student	2	5	5	3	3	1	1	1	1	3	3	3	5	2	4	3	3	4	5	2	3	2	2	1	4	1	1	1	1	1	1	1	3	2	1	2	2	3	4	4	2	4	4	3	3	2
48	1	25	student	2	3	4	1	1	1	1	2	2	1	3	3	2	1	2	1	1	2	2	2	3	1	1	1	1	1	1	1	1	2	1	2	1	2	1	2	2	1	2	1	3	2	1	1	1	2
49	0	19	student	3	3	2	2	1	1	1	1	1	3	3	1	5	3	4	1	1	4	3	2	2	3	3	2	2	1	2	1	4	3	1	4	2	4	1	2	1	4	2	3	2	2	3	2	1	4
50	1	21	student	3	2	1	4	1	1	1	1	1	1	2	1	1	2	2	1	1	2	1	1	2	1	1	1	1	1	1	1	2	1	1	1	1	2	1	1	1	1	2	1	1	1	2	1	1	1
51	0	26	student	1	2	1	1	1	1	1	1	1	1	2	1	1	1	2	1	1	2	2	1	1	1	1	1	1	1	1	1	1	1	1	1	1	1	1	2	1	1	1	3	1	2	1	1	1	1
52	0	26	student	1	4	3	3	1	1	1	1	1	3	4	1	2	4	4	1	1	1	4	1	1	1	1	1	3	1	1	1	1	1	1	1	1	2	1	4	1	1	4	1	1	3	1	1	1	1
53	0	22	student	3	4	3	4	1	1	1	1	1	3	4	2	3	3	4	2	1	3	4	2	1	2	1	1	2	1	1	1	1	2	1	2	2	2	1	4	1	2	3	3	1	3	2	2	1	1
54	0	19	student	1	4	2	4	1	1	2	1	1	1	3	1	5	2	3	1	1	2	3	1	4	1	1	1	1	1	1	1	3	2	1	4	1	3	1	2	1	2	2	5	1	3	1	3	5	3
55	0	21	student	1	4	3	2	1	1	1	1	1	1	2	1	3	1	3	2	1	1	2	1	1	1	1	1	1	1	1	1	1	1	1	1	1	1	1	1	1	1	2	1	1	1	1	1	1	1
56	0	20	student	4	4	3	3	1	1	1	1	1	3	3	1	3	2	3	4	1	3	4	1	2	1	1	1	2	1	1	1	1	1	1	1	1	1	1	2	1	1	1	3	1	1	1	2	1	1
57	1	25	student	3	2	3	2	1	2	1	1	1	1	2	1	2	1	4	1	1	2	3	2	2	2	2	1	1	2	2	1	1	2	1	1	2	3	2	1	2	1	2	2	1	2	1	2	2	4
58	0	20	student	4	5	4	4	1	1	1	1	1	2	3	4	3	3	3	2	1	2	3	4	2	4	1	2	3	1	1	1	1	4	1	4	1	3	1	3	2	2	3	1	3	2	3	1	2	2
59	0	20	student	2	3	2	1	1	1	1	1	1	2	1	1	1	1	2	1	1	1	2	1	1	1	1	1	1	1	1	1	1	1	1	3	1	2	1	1	1	1	1	2	1	1	1	1	1	3
60	1	20	student	2	4	5	1	1	1	1	1	1	1	1	2	2	1	3	2	1	4	3	2	2	4	1	2	1	1	1	1	4	2	1	1	1	1	1	3	1	1	3	1	1	2	2	1	1	2
61	0	24	student	2	2	2	1	1	1	1	1	1	5	4	1	1	5	5	4	1	3	3	2	1	1	1	1	1	1	1	1	1	1	1	1	2	3	1	3	1	4	3	1	1	1	3	1	1	4
62	1	21	student	1	2	2	2	1	1	1	2	1	1	1	1	1	1	1	1	1	1	3	1	1	2	1	1	1	1	1	1	1	2	1	1	1	1	1	1	1	1	2	4	1	1	1	1	1	1
63	0	22	student	2	3	2	1	2	3	1	1	2	2	2	1	4	1	2	3	1	2	3	3	3	1	1	2	3	2	2	1	2	3	2	1	2	2	1	3	2	1	3	3	1	2	1	2	3	2
64	1	19	student	5	4	4	2	1	1	1	1	2	2	5	2	4	1	3	1	4	1	2	1	1	1	1	1	4	1	1	1	1	4	1	3	3	4	2	3	1	2	1	1	1	1	3	4	1	5
65	1	22	student	1	1	1	1	1	1	1	1	1	1	2	1	1	1	2	1	1	1	2	1	1	2	1	1	1	1	1	1	2	1	1	1	1	1	1	1	1	2	1	1	1	1	2	1	1	1
66	0	22	student	2	4	3	3	1	1	1	1	1	2	2	1	4	3	5	3	1	2	3	2	2	1	1	1	2	1	3	1	3	1	1	2	2	3	1	3	1	2	3	2	1	3	3	3	3	3
67	0	22	student	3	4	2	2	1	1	1	1	1	1	3	2	2	2	2	1	1	2	3	2	1	1	2	1	1	1	1	1	1	1	1	2	1	4	1	3	1	1	3	1	1	2	2	1	1	1
68	0	20	student	1	2	1	1	1	1	1	1	1	1	2	1	2	1	2	1	1	1	2	1	1	1	1	1	1	1	2	1	2	1	1	1	1	1	1	2	1	2	2	2	1	1	1	1	1	1
69	0	19	student	2	3	3	1	1	1	1	1	1	1	1	1	2	2	1	2	1	2	3	2	2	1	1	1	1	1	1	1	1	1	1	2	1	2	1	2	1	2	3	3	1	2	2	1	2	2
70	0	19	student	1	3	2	3	1	1	1	1	1	3	3	1	4	4	5	2	1	1	2	1	1	1	1	1	2	1	1	1	4	1	1	3	1	4	1	4	1	3	1	1	1	1	4	2	1	4
71	0	22	student	3	4	2	1	1	1	1	1	1	1	2	2	1	1	1	2	1	1	2	2	1	1	1	1	1	1	1	1	2	1	1	1	1	1	1	3	1	1	4	3	3	2	1	1	1	1
72	0	23	student	1	3	3	3	2	1	1	1	1	1	1	2	1	1	3	1	1	4	3	1	1	1	1	1	1	1	1	1	1	1	1	1	1	2	1	2	1	2	3	5	1	4	1	1	1	1
73	0	19	student	1	2	1	1	1	1	1	1	1	1	2	1	1	1	2	1	1	1	4	3	1	1	1	1	1	1	1	1	1	1	1	1	1	2	1	1	1	1	4	1	1	2	1	1	1	2
74	0	19	student	1	1	2	1	1	1	1	1	1	1	2	2	3	1	1	1	1	2	2	2	1	1	1	1	1	1	1	1	2	2	1	1	1	1	1	2	1	1	2	1	1	2	2	1	2	1
75	0	27	student	1	3	3	1	1	1	2	1	1	1	4	1	1	1	4	2	1	2	3	2	2	1	1	1	2	1	1	1	1	1	1	1	1	1	1	2	1	2	1	2	1	1	1	1	1	1
76	0	21	student	1	4	1	3	1	1	1	1	1	3	3	2	2	3	3	1	2	1	2	1	2	1	1	1	3	1	1	1	1	2	1	2	1	3	1	1	1	1	1	1	1	1	1	1	1	3
77	1	22	student	1	2	1	1	1	3	1	1	4	3	5	1	5	5	2	3	4	4	3	1	4	1	1	2	4	2	1	1	1	2	2	1	2	1	1	4	2	1	3	5	1	4	1	4	4	1
78	1	27	student	1	2	1	2	1	1	1	1	1	2	3	1	4	1	3	2	1	2	4	1	2	1	1	1	1	1	1	1	3	1	1	3	1	4	1	1	1	2	3	1	1	3	1	1	1	1
79	0	20	student	4	5	5	3	1	1	1	1	1	3	4	1	5	4	3	1	1	2	1	1	4	1	1	1	3	1	1	1	2	2	1	1	1	1	1	4	4	1	2	4	1	1	2	1	5	1
80	0	25	student	2	1	1	1	1	1	1	1	1	1	1	1	1	1	3	1	1	2	2	1	1	1	1	1	1	1	1	1	3	1	1	1	1	2	1	2	1	1	1	5	1	1	2	1	1	1
81	0	19	student	5	4	2	2	1	1	2	1	3	3	4	1	4	4	4	4	1	2	2	1	3	2	1	2	3	2	1	1	4	3	3	1	2	2	1	3	1	4	4	5	3	4	4	3	2	1
82	0	24	student	1	2	2	1	1	1	1	1	1	1	1	1	1	1	2	1	1	2	3	2	1	1	1	1	1	1	1	1	4	1	2	1	1	1	1	2	1	3	3	2	1	1	1	1	1	1
83	0	58	student	2	2	2	1	1	1	1	1	1	1	1	1	2	1	2	1	1	1	2	2	2	1	1	1	1	1	1	1	1	1	1	2	1	1	1	2	1	2	2	2	1	1	2	1	1	1
84	0	21	student	4	2	2	1	1	1	1	1	1	1	1	1	2	1	1	3	1	1	2	4	1	1	1	1	2	1	1	1	2	2	1	1	1	1	1	2	1	2	2	1	1	2	2	3	1	1
85	0	24	student	3	1	1	1	1	1	1	1	1	1	2	1	1	1	1	1	1	1	1	1	1	1	1	1	1	1	1	1	2	1	1	1	1	1	1	1	1	1	1	3	1	1	1	1	1	1
86	0	22	student	4	3	3	3	1	1	1	1	1	1	3	1	5	3	5	2	1	3	5	2	2	4	2	3	3	1	5	1	1	1	2	2	2	4	1	4	3	3	1	5	3	5	2	3	5	3
87	0	19	student	1	2	3	5	2	1	1	1	1	1	5	1	1	1	1	2	1	2	3	1	1	1	2	1	2	1	1	1	1	1	2	1	1	1	1	3	1	1	5	1	1	1	1	1	1	1
88	1	22	student	4	4	5	3	5	5	3	5	3	4	4	3	3	4	5	4	3	3	2	3	3	3	4	3	4	4	5	5	1	4	4	4	5	4	1	4	5	3	3	4	3	2	5	3	4	4
89	0	23	student	2	3	1	1	1	1	1	1	1	3	4	1	3	3	5	1	1	1	1	1	3	1	1	1	3	1	1	1	2	1	1	3	2	2	1	3	1	2	1	1	1	1	4	1	1	3
90	1	19	student	1	3	2	4	1	1	1	1	1	4	4	1	2	2	3	2	1	3	3	2	2	1	2	1	2	1	1	1	1	2	2	2	3	2	1	2	2	2	3	3	1	2	3	3	1	5
91	0	19	student	5	4	4	5	1	1	2	1	2	4	2	1	1	2	3	1	1	2	1	2	3	3	4	1	4	1	1	1	2	3	3	1	2	2	1	2	1	2	1	1	1	1	1	2	1	3
92	1	20	student	1	1	1	2	1	1	1	3	2	2	2	1	2	2	4	1	1	1	2	1	1	4	1	1	1	2	2	1	2	1	1	2	1	3	1	2	1	1	3	1	1	1	2	1	1	2
93	0	19	student	2	3	2	2	1	1	1	1	1	3	4	2	5	3	4	2	1	1	2	1	1	2	1	1	1	1	1	1	1	1	1	2	1	3	1	2	1	2	2	2	1	2	2	2	2	3
95	1	22	student	2	1	1	1	1	1	1	1	1	3	2	1	1	2	2	1	1	1	2	2	1	1	2	1	1	1	1	1	1	1	1	3	1	2	1	1	1	1	2	3	2	3	2	1	1	3
96	1	23	student	1	1	1	1	1	1	1	1	1	1	1	1	1	1	2	1	1	1	1	1	1	1	1	1	1	1	1	1	1	1	1	1	1	1	1	1	1	1	1	1	1	1	1	1	1	1
97	0	19	student	2	4	2	3	1	1	1	1	1	1	2	1	3	1	2	1	1	1	2	2	1	1	2	1	3	1	1	1	2	1	1	1	1	1	1	2	1	2	3	3	1	2	2	1	2	1
98	0	24	student	2	3	3	2	1	1	1	1	1	3	3	1	2	1	3	1	1	1	3	1	2	1	1	1	2	1	1	1	2	1	1	1	2	1	1	3	1	1	1	1	1	2	2	2	1	1
99	1	22	student	4	2	3	1	1	1	1	4	1	1	1	2	2	2	1	1	1	3	2	2	1	1	1	2	1	1	1	1	2	2	1	3	2	2	1	2	1	1	2	3	1	2	3	2	1	3
100	0	22	student	3	4	3	2	2	1	2	1	1	2	2	1	4	3	2	2	1	1	3	3	2	1	2	1	3	1	2	1	3	1	2	4	2	3	2	4	3	3	5	4	1	3	3	1	1	2
101	0	21	student	3	4	3	2	2	2	2	2	2	2	4	2	2	2	4	3	1	4	4	4	3	2	3	2	3	1	4	1	2	1	3	2	3	1	1	3	1	4	3	4	2	4	3	1	2	2
102	1	22	student	3	2	2	2	1	1	2	1	1	2	3	1	3	2	2	2	1	2	3	3	3	1	2	1	2	1	1	1	4	4	1	2	1	2	1	3	1	3	2	1	1	1	2	3	5	1
103	0	20	student	4	5	3	5	2	1	1	1	2	5	5	3	4	4	5	3	1	4	3	3	2	2	5	2	4	1	2	1	2	4	3	4	3	5	1	5	2	1	1	4	1	4	5	5	2	5
104	0	21	student	3	3	2	2	1	1	1	1	1	1	1	1	2	1	2	2	1	3	3	1	1	1	1	1	1	1	1	1	1	1	1	1	1	1	1	1	1	1	2	3	1	2	2	1	1	1
105	0	19	student	1	2	1	1	1	1	1	1	1	2	1	1	1	1	2	1	1	1	1	1	2	2	1	1	1	1	1	1	2	2	1	1	1	2	1	1	1	1	1	1	1	1	2	1	1	1
106	0	19	student	1	5	4	2	2	1	1	1	1	4	4	1	5	1	4	3	1	4	5	2	2	3	1	1	2	1	1	1	3	4	1	1	1	4	1	4	4	1	5	4	1	5	1	2	1	1
107	0	19	student	1	5	5	5	1	1	1	1	2	5	5	2	5	4	5	5	1	3	5	2	5	1	5	2	5	1	5	1	1	2	4	1	1	2	1	5	2	4	5	5	1	4	4	4	5	2
108	0	23	student	1	1	1	1	1	1	2	1	1	1	2	1	2	1	5	1	1	3	3	3	1	1	1	1	1	1	1	1	1	1	2	3	1	4	1	2	1	5	3	3	1	3	4	1	1	1
109	0	22	student	4	4	5	4	4	4	3	4	5	4	3	2	4	4	4	4	3	3	4	3	5	3	3	3	4	5	5	4	3	5	3	5	4	4	3	5	4	4	3	5	5	5	4	4	4	3
110	1	27	student	4	4	5	1	4	1	1	5	1	1	4	5	1	3	1	2	1	4	4	4	1	2	1	2	4	1	1	1	4	4	1	4	4	4	1	1	5	1	1	5	1	1	1	1	1	1
111	0	20	student	1	4	2	2	1	1	1	1	1	1	3	1	3	2	3	1	1	2	1	3	3	1	2	1	1	1	1	1	2	1	1	3	3	3	1	2	1	3	2	5	1	2	1	2	1	1
112	0	20	student	3	4	2	3	1	1	1	1	1	2	3	1	3	1	3	1	1	2	2	2	3	1	1	2	2	1	1	1	1	1	1	2	1	2	1	2	2	2	2	3	2	3	2	1	1	1
113	0	21	student	2	4	3	2	1	1	1	1	1	2	2	1	2	2	3	2	1	1	2	1	1	1	1	1	2	1	2	1	1	1	1	1	1	1	1	2	1	2	1	2	1	1	1	2	1	1
114	1	24	student	4	1	5	3	5	1	1	2	1	4	5	1	1	4	5	5	1	5	3	4	4	1	4	1	4	1	1	1	1	1	2	4	2	2	1	5	5	3	4	4	1	3	1	1	1	3
115	0	21	student	4	4	1	1	1	1	1	1	1	3	2	1	4	1	1	1	1	2	2	1	1	1	1	1	1	1	1	1	1	1	1	1	1	1	1	2	1	1	2	3	1	2	2	1	1	1
116	0	20	student	1	2	1	1	1	1	1	1	1	1	2	1	1	2	4	1	1	5	1	1	1	1	1	1	1	1	1	1	2	1	1	3	3	4	1	1	1	1	1	2	1	1	1	1	1	3
117	1	20	student	2	3	3	2	2	1	1	3	1	2	2	1	2	2	3	1	1	1	2	2	2	1	1	1	2	1	1	1	2	2	1	2	3	3	1	2	1	2	2	1	2	1	1	1	1	3
118	0	19	student	3	3	2	4	2	3	4	3	2	5	3	4	3	4	4	2	3	2	3	2	2	1	2	3	4	3	2	1	4	2	4	3	3	3	4	4	1	2	2	4	3	4	3	4	4	4
119	1	19	student	2	3	3	2	1	1	1	3	1	3	3	2	2	2	4	2	1	2	3	2	3	3	2	2	2	1	1	1	3	2	1	2	2	3	1	3	2	2	4	4	3	3	2	2	1	4
120	1	31	student	2	5	4	3	2	1	2	1	3	2	4	2	4	2	5	4	1	4	5	3	4	1	2	1	5	2	1	3	2	3	1	2	4	3	1	4	3	1	4	5	3	3	3	4	4	2
121	0	21	student	2	3	2	2	2	2	4	1	3	3	3	1	3	4	4	2	1	2	3	1	4	1	1	2	3	2	4	3	1	2	1	1	2	3	1	4	3	3	2	4	3	3	1	5	2	3
122	0	22	student	2	4	2	3	1	1	1	1	1	2	3	1	2	2	3	1	1	1	2	2	1	1	1	1	3	1	1	1	1	1	2	1	1	2	1	3	1	1	2	1	1	1	1	1	1	2
123	0	22	student	2	5	5	2	2	3	5	1	5	4	4	3	5	3	3	3	1	5	5	4	3	1	3	3	4	5	5	3	2	3	4	4	4	4	1	4	3	3	5	5	3	3	3	3	3	3
124	0	20	student	3	1	1	1	1	1	1	1	1	2	2	2	3	2	4	1	1	2	2	2	2	2	1	1	1	1	1	1	1	1	1	2	1	3	1	1	1	1	1	1	1	1	2	1	1	1
125	0	22	student	3	2	2	2	1	1	1	1	1	1	1	1	1	1	2	1	1	2	5	3	1	2	1	1	1	1	1	1	1	1	1	2	1	1	1	2	1	1	5	5	1	2	1	1	1	1
126	1	27	student	3	2	1	2	1	1	1	1	1	1	2	1	1	2	2	1	1	2	2	2	1	1	1	1	1	1	1	1	1	1	1	1	1	1	1	1	1	1	1	2	2	1	1	1	1	1
295	0	20	student	2	2	2	1	1	1	1	1	1	1	2	1	2	2	2	1	1	1	2	3	2	1	2	1	1	1	1	1	1	1	1	1	1	1	1	2	1	1	1	1	1	1	1	1	1	1
1	1	21	student	1	3	2	1	1	1	1	1	1	2	2	1	2	1	2	1	1	1	3	3	3	2	1	1	2	1	1	1	3	3	1	1	2	1	1	2	1	1	2	2	2	2	1	2	1	1
2	0	21	student	1	2	1	1	1	1	1	1	1	1	2	1	2	1	1	1	1	1	3	1	1	1	1	1	1	1	1	1	1	1	1	1	1	1	1	1	1	1	2	2	1	1	1	1	1	1
3	1	23	student	1	1	1	3	1	1	1	1	1	1	3	1	3	3	4	1	1	3	3	1	2	3	1	1	1	1	1	1	1	1	2	3	1	3	1	4	1	2	3	4	1	3	3	3	1	3
4	0	26	student	1	4	2	1	1	1	1	1	1	1	2	2	4	1	2	1	1	1	2	2	1	2	1	1	1	1	4	1	2	1	1	1	1	1	1	2	1	1	1	2	1	1	1	1	1	1
5	1	23	student	3	2	2	2	2	2	1	1	1	1	2	2	2	1	2	1	1	2	2	2	2	2	1	1	1	1	1	1	4	1	1	1	1	1	4	1	2	2	2	2	2	2	2	2	2	2
6	1	22	student	1	3	3	4	2	1	1	1	1	3	1	3	1	1	4	3	1	1	3	3	1	2	3	4	2	1	1	1	1	3	1	3	1	1	1	1	1	1	3	5	3	1	1	1	1	1
7	0	24	student	2	4	3	3	1	1	1	1	1	2	3	2	4	2	3	2	2	3	4	3	2	2	2	1	2	1	2	1	1	2	1	2	2	2	1	2	1	3	3	2	1	2	3	2	2	2
8	1	24	student	1	4	3	4	1	1	1	1	1	3	3	2	5	4	4	2	1	5	4	2	2	1	3	1	2	1	1	1	2	1	3	5	1	1	1	3	1	1	5	5	2	5	1	1	5	1
9	1	27	student	2	3	3	2	1	1	1	1	1	1	3	1	2	1	2	1	1	1	2	1	1	1	3	1	1	1	1	1	1	1	1	1	1	1	1	1	1	2	1	1	1	2	1	1	1	1
10	0	19	student	1	3	2	1	1	1	1	1	1	2	3	1	2	1	3	1	1	1	1	1	2	1	1	1	2	1	1	1	1	1	1	2	1	2	1	1	1	2	2	2	1	1	2	1	1	2
11	0	23	student	2	3	2	2	1	1	1	1	1	1	1	1	2	2	2	1	1	5	2	2	3	1	2	1	1	1	1	1	1	1	1	1	2	3	1	1	1	2	4	5	1	5	2	2	1	1
12	0	23	student	1	2	1	1	1	1	1	1	1	3	1	1	2	2	2	1	1	2	2	1	1	1	1	1	1	1	1	1	1	3	1	1	2	1	1	1	1	1	1	1	1	1	1	1	1	1
13	0	20	student	1	5	5	3	3	3	3	1	3	5	4	1	5	2	5	2	1	3	4	1	5	2	2	3	5	1	5	1	3	4	1	4	4	1	1	3	3	1	3	5	1	3	3	5	5	3
14	0	20	student	1	3	3	2	1	1	1	1	1	2	2	1	4	3	3	2	1	2	3	2	2	1	1	1	1	1	1	1	3	2	1	2	1	1	1	2	1	1	1	3	1	2	1	2	1	2
15	0	20	student	1	4	2	1	1	1	1	1	1	1	1	2	1	1	1	1	1	2	2	2	1	1	1	1	1	1	1	1	3	1	1	2	1	1	1	1	1	2	3	1	1	1	3	1	1	1
16	0	29	student	2	5	4	1	1	1	1	1	1	3	3	2	3	2	3	1	1	4	4	4	2	2	1	2	1	1	1	1	4	4	1	4	4	3	1	4	3	1	3	3	1	3	1	3	1	3
17	0	23	student	5	4	3	4	1	1	1	1	1	3	3	1	3	2	4	1	1	4	2	1	1	1	2	1	1	1	1	1	1	1	1	1	1	1	1	3	1	1	1	2	1	2	1	1	1	1
18	0	25	student	2	3	2	1	1	1	1	1	1	1	2	1	2	2	3	2	1	2	3	2	1	1	2	3	1	1	1	1	2	2	1	2	1	2	2	2	1	2	2	3	1	3	2	1	2	2
19	0	25	student	2	3	2	1	1	1	2	1	1	1	1	1	2	1	3	2	1	2	3	1	1	1	1	1	1	1	1	1	1	1	1	1	1	1	1	2	1	2	1	3	1	1	2	1	1	1
20	0	22	student	1	1	3	1	1	1	1	1	1	1	1	3	1	1	2	1	3	2	1	1	1	2	1	1	1	1	1	1	1	1	1	1	1	1	1	1	1	2	1	2	2	2	1	1	1	1
21	0	22	student	2	4	3	1	2	1	1	1	1	3	4	2	2	2	5	2	1	3	3	2	1	1	1	1	2	1	1	1	1	1	1	3	2	4	1	2	2	2	4	3	1	4	3	3	3	2
22	1	27	student	4	3	3	4	1	1	1	1	1	1	1	5	4	1	4	2	1	2	4	3	1	5	3	2	3	1	1	1	1	1	1	3	1	2	1	2	5	1	4	5	1	2	3	1	2	1
23	0	22	student	1	4	1	1	1	1	1	1	1	1	4	3	1	3	5	3	1	4	2	1	2	1	1	1	5	1	1	1	1	1	2	4	3	3	1	5	1	4	3	2	1	1	2	1	2	2
24	0	19	student	4	4	1	2	1	1	1	1	1	3	4	1	4	3	5	3	1	2	3	2	2	1	1	1	4	1	1	1	5	2	1	4	2	4	1	5	1	1	4	2	5	3	3	4	4	4
25	0	19	student	2	3	3	5	2	1	4	1	2	2	4	4	4	3	3	2	2	4	3	1	3	3	2	3	3	1	1	1	4	3	1	2	4	1	2	2	3	2	3	4	2	4	1	2	3	1
26	0	22	student	1	2	1	1	1	1	1	1	1	1	1	1	1	1	2	1	1	1	4	1	2	1	1	1	2	1	1	1	1	2	1	3	1	2	1	3	1	4	3	3	1	2	2	1	2	1
27	0	23	student	1	2	1	2	1	1	1	1	1	1	2	1	2	1	2	1	1	1	2	1	1	1	1	2	1	1	1	1	1	1	1	1	1	1	1	1	2	1	2	2	1	1	1	1	1	1
28	0	20	student	2	4	3	3	1	1	1	1	1	3	3	1	2	1	4	1	1	2	3	2	3	1	1	1	2	1	1	1	1	1	1	1	1	1	1	2	1	1	3	2	1	3	2	1	1	1
29	1	24	student	1	5	2	1	1	1	1	1	1	3	5	1	1	1	3	1	1	3	3	1	1	1	1	1	2	1	1	1	1	2	1	1	1	2	1	3	1	3	3	1	1	1	5	1	1	1
30	0	19	student	2	4	3	5	1	1	1	1	2	5	5	1	5	3	5	3	1	4	4	1	4	1	4	1	3	1	4	1	3	3	2	1	2	3	1	3	1	3	4	4	1	4	3	3	4	3
31	0	18	student	1	2	1	5	1	1	1	1	1	3	4	1	5	1	4	1	1	2	2	1	1	1	1	1	4	1	1	1	1	1	1	1	1	1	1	3	1	1	3	3	1	2	3	1	1	1
32	0	25	student	2	1	1	1	1	1	1	1	1	1	3	1	2	1	3	1	1	1	2	2	1	1	1	1	1	1	1	1	1	1	1	1	1	1	1	1	1	1	2	4	1	2	2	1	1	1
33	1	26	student	1	1	1	2	1	1	1	1	1	1	3	1	4	3	4	1	1	1	2	1	1	2	1	1	1	1	1	1	1	1	1	2	1	2	1	1	1	1	1	1	3	2	1	4	1	1
34	0	19	student	1	2	1	1	1	1	3	1	1	2	2	2	1	1	1	1	1	1	1	1	1	1	1	1	1	1	1	1	1	1	1	1	1	1	2	1	2	1	1	5	1	2	1	1	1	1
35	0	23	student	1	3	2	4	1	1	3	2	2	3	3	2	4	4	4	3	1	2	3	1	3	3	1	2	3	1	2	1	2	3	1	3	2	3	1	3	1	1	3	3	4	3	2	3	3	3
36	0	24	student	1	4	2	1	1	1	2	1	1	1	1	1	4	1	3	3	1	2	4	3	3	1	1	1	2	1	1	1	1	1	1	2	1	3	1	1	1	1	3	3	1	3	1	1	2	2
37	0	23	student	4	3	1	1	1	1	1	1	1	3	3	1	3	1	3	1	1	1	3	4	3	1	1	1	2	1	1	1	1	2	1	1	3	1	1	5	1	4	4	4	1	3	4	2	1	1
38	0	23	student	2	1	1	1	2	1	1	1	1	1	3	1	3	1	2	1	1	1	2	2	3	1	1	1	2	1	1	1	1	3	1	1	2	1	2	3	1	4	1	5	2	4	3	1	1	1
39	0	21	student	2	3	3	1	1	1	1	1	1	2	3	1	4	2	2	3	1	3	3	1	2	3	1	2	4	1	1	1	2	2	1	4	1	1	1	2	1	1	3	3	1	2	1	1	3	3
40	1	25	student	1	3	2	1	1	1	1	1	1	3	2	1	4	1	1	1	4	2	2	2	2	1	5	1	2	1	1	1	1	2	1	5	2	3	1	3	2	3	2	2	2	2	3	2	3	1
41	0	23	student	3	5	2	2	1	1	1	1	1	2	2	2	3	2	2	1	1	2	3	1	1	1	1	1	3	1	1	1	1	1	1	1	2	2	1	2	2	3	4	4	1	3	2	1	2	2
42	1	29	student	3	1	3	1	1	1	1	2	1	2	1	3	1	1	3	1	1	1	2	3	2	2	1	1	1	1	1	1	3	1	1	1	1	1	1	1	2	1	2	2	3	1	2	2	1	1
43	0	19	student	1	3	2	3	1	1	1	1	1	3	2	1	2	1	3	1	1	1	1	2	1	1	2	1	1	1	1	1	4	1	1	1	2	2	1	3	1	2	1	1	1	1	3	1	1	1
44	1	19	student	1	5	3	2	1	1	1	1	1	1	2	1	4	1	3	1	1	4	3	1	1	5	3	1	2	1	1	1	3	2	1	5	3	1	2	5	1	1	3	2	2	2	1	1	3	2
46	1	20	student	2	2	3	1	2	1	1	1	1	1	1	1	1	1	1	1	1	2	3	3	1	4	3	1	1	1	1	1	1	1	1	2	2	2	1	1	2	2	3	1	1	2	1	1	1	1
47	0	19	student	2	2	2	3	1	1	1	1	1	2	3	3	5	3	3	3	1	3	3	3	4	1	2	2	3	1	2	1	2	2	3	4	3	3	1	3	1	1	5	4	2	4	4	2	3	2
48	0	23	student	1	5	4	1	1	1	1	1	1	3	3	1	4	4	4	2	1	4	4	2	1	1	1	1	2	1	1	1	3	2	1	4	3	3	1	4	1	3	4	4	1	4	2	3	3	3
49	0	19	student	1	4	2	1	1	1	1	1	1	1	1	1	1	1	1	1	1	1	2	1	1	1	1	1	1	1	1	1	1	1	2	1	1	1	1	1	1	2	2	1	1	1	2	1	1	1
50	0	22	student	2	4	3	3	1	1	1	1	1	3	2	3	4	1	2	4	3	3	3	1	1	2	1	1	4	1	1	1	1	1	1	1	1	3	2	2	1	2	3	4	3	4	2	1	1	1
51	0	22	student	2	3	1	1	1	1	1	1	1	3	4	1	4	1	3	1	1	1	4	1	4	1	1	1	1	1	1	1	3	3	2	1	1	1	1	2	1	1	3	1	1	1	1	1	2	1
52	0	19	student	2	4	2	4	1	1	1	1	1	2	3	1	3	1	3	2	1	2	2	2	2	1	2	1	1	1	1	1	2	1	1	1	2	2	1	3	1	3	2	3	1	2	1	1	2	2
53	1	29	student	3	2	1	1	1	1	1	1	1	2	1	1	3	1	5	1	1	1	2	1	2	3	1	1	3	1	1	1	1	1	1	1	1	1	1	1	1	1	2	2	1	1	1	2	1	1
54	0	19	student	2	4	2	4	1	1	1	1	1	1	4	1	4	1	3	2	1	1	2	1	1	1	2	1	3	1	1	1	3	1	1	2	1	1	1	4	1	2	2	1	1	2	1	1	4	2
55	0	21	student	1	2	2	1	1	1	1	1	1	2	1	1	3	1	1	2	1	2	3	1	1	1	1	1	2	1	1	1	2	1	1	1	1	1	1	2	1	1	3	3	1	2	3	1	1	1
56	1	21	student	1	2	2	1	1	1	2	2	1	1	2	2	1	2	2	2	1	2	1	3	1	2	1	2	2	1	1	1	2	1	1	2	2	2	2	2	1	3	2	2	2	1	1	2	2	2
57	0	19	student	1	2	2	3	1	1	1	1	1	3	4	1	5	2	5	5	1	4	3	4	2	1	2	2	3	1	2	1	1	1	2	5	1	5	1	3	1	3	1	2	1	4	3	2	2	1
58	0	25	student	1	5	3	4	1	1	1	1	1	3	3	1	3	4	4	2	1	1	4	2	2	1	1	1	3	1	1	1	2	1	1	1	1	1	1	3	1	1	3	1	1	3	2	1	1	1
59	0	21	student	2	3	3	2	1	1	2	1	1	3	4	4	1	3	4	1	1	4	3	2	3	1	1	1	2	1	1	1	1	2	1	4	3	4	1	2	1	2	2	3	1	2	3	2	1	4
60	0	25	student	2	3	4	3	2	1	1	1	1	2	1	1	4	2	3	2	1	2	2	1	1	1	3	1	2	1	2	1	3	1	1	2	2	1	1	1	2	3	1	5	2	2	3	1	4	2
61	1	24	student	2	2	2	2	4	1	1	1	1	1	2	3	1	1	1	1	1	1	2	1	1	2	1	1	1	1	1	1	2	1	1	1	1	1	1	1	2	3	3	2	1	1	1	1	1	1
62	0	23	student	1	2	1	1	1	1	1	1	1	1	1	2	1	1	1	1	1	1	2	2	1	1	1	1	1	1	1	1	1	1	1	1	1	1	1	1	1	1	2	1	1	1	1	1	1	1
64	1	23	student	2	4	2	2	1	1	1	1	2	3	4	1	1	1	4	1	2	3	2	2	1	2	1	2	2	1	1	1	1	1	1	1	1	3	1	2	1	2	1	3	1	2	3	2	1	4
65	0	25	student	1	1	1	2	1	1	1	1	1	1	2	1	1	1	1	1	1	1	2	1	1	1	1	1	1	1	1	1	1	1	1	1	1	1	1	1	1	1	1	1	1	1	2	1	1	1
66	0	22	student	1	3	1	4	1	1	1	1	1	5	5	1	3	4	5	1	2	3	1	1	1	1	1	1	2	1	1	1	2	2	1	3	1	2	1	2	1	1	1	2	1	3	2	2	1	2
67	0	23	student	2	2	1	1	1	1	1	1	1	2	2	1	2	1	2	1	1	1	2	2	1	1	1	1	1	1	1	1	1	1	1	1	1	2	1	1	1	2	1	1	1	1	1	1	1	2
68	0	22	student	1	4	4	2	1	1	1	1	1	1	1	2	1	1	1	1	1	2	2	3	1	1	1	1	1	1	1	1	2	1	1	1	1	1	1	2	2	1	2	2	1	1	2	1	1	1
69	0	24	student	1	2	3	1	1	1	1	1	1	1	2	1	1	1	1	1	1	1	2	1	1	2	1	1	2	1	1	1	2	1	1	1	1	1	1	3	1	1	1	1	1	1	1	1	1	1
70	0	22	student	1	3	2	4	1	1	2	1	1	4	4	1	4	4	4	2	1	3	4	4	4	1	5	4	4	2	5	1	2	3	1	4	4	4	1	5	2	1	2	4	1	4	5	4	4	4
71	1	25	student	2	3	3	2	2	1	1	1	2	1	3	3	3	2	3	2	1	2	2	1	2	2	1	2	3	1	2	1	3	1	1	2	2	2	3	3	2	3	2	2	3	2	4	2	1	2
72	0	22	student	1	2	1	2	1	1	1	1	1	1	1	2	1	1	1	1	1	1	2	2	1	1	1	1	1	1	1	1	1	1	1	1	1	1	1	1	1	2	1	1	1	1	1	1	1	1
73	0	26	student	2	3	1	2	1	1	1	1	1	1	2	1	2	1	2	1	1	2	5	1	1	3	1	1	2	1	1	1	2	1	1	1	1	1	1	3	1	1	4	4	2	4	1	1	1	1
74	1	25	student	3	3	3	2	2	1	1	2	1	2	1	3	3	2	2	2	2	3	2	3	3	3	2	2	2	1	3	2	3	2	2	2	3	2	3	3	3	3	3	2	2	2	3	2	4	4
75	1	25	student	1	1	1	1	1	1	1	1	1	1	1	1	2	1	1	1	1	1	1	1	1	1	1	1	1	1	1	1	1	1	1	1	1	1	1	1	1	1	1	1	1	1	1	1	1	1
76	0	25	student	1	4	1	1	1	1	1	1	1	2	1	1	3	1	1	1	1	1	2	1	1	1	1	1	2	1	1	1	1	1	1	3	1	1	1	3	1	1	1	2	1	1	1	1	1	1
77	1	25	student	3	3	3	2	2	1	1	2	1	1	1	1	1	1	2	1	1	1	2	3	2	2	2	1	1	1	1	1	1	1	1	1	2	1	1	3	3	3	2	1	2	1	1	1	1	1
78	1	30	student	3	2	3	1	1	1	1	1	1	1	1	3	1	2	1	1	1	2	1	2	1	3	1	1	1	1	1	2	4	2	1	2	2	2	2	3	4	3	2	2	2	2	1	1	1	2
79	0	22	student	3	3	3	4	1	1	2	1	1	3	3	1	3	3	3	1	1	2	2	3	4	2	4	1	2	1	1	1	2	1	1	2	3	4	1	3	1	2	4	3	1	3	3	2	3	4
80	1	30	student	3	2	3	1	2	1	1	3	1	1	2	2	2	2	2	1	1	2	2	2	2	3	2	2	1	1	1	2	3	3	2	2	2	2	2	3	3	2	2	2	3	2	2	2	1	2
81	1	25	student	1	4	3	1	1	1	1	3	1	3	2	3	1	4	3	2	1	2	1	2	2	1	1	1	1	1	1	2	3	2	1	3	1	3	1	2	1	2	1	5	2	3	1	1	3	3
82	1	19	student	2	2	1	2	1	1	1	2	1	3	3	1	2	3	3	2	1	2	2	2	2	2	2	1	1	1	1	1	1	1	1	1	1	2	1	2	1	3	2	4	2	2	1	2	3	1
83	0	19	student	2	5	4	5	1	1	2	3	1	4	5	4	2	4	3	3	2	2	5	1	5	2	4	1	3	1	1	1	1	3	2	1	3	2	1	4	1	1	5	1	2	3	4	3	4	2
84	1	24	student	3	2	3	1	2	1	1	1	1	1	1	3	2	2	2	2	1	2	2	2	2	2	1	1	1	1	1	1	2	1	2	1	1	3	2	2	3	2	2	2	2	2	2	1	1	2
85	0	19	student	1	2	3	1	1	1	1	1	1	1	1	1	1	1	1	1	1	2	2	1	1	1	1	1	1	1	1	1	2	1	1	1	1	1	1	2	1	2	2	3	1	2	1	1	1	1
86	0	18	student	1	3	3	3	1	1	1	1	1	1	2	2	1	1	2	1	1	1	2	2	1	1	1	1	1	1	1	1	1	1	1	1	1	1	1	1	1	1	2	2	1	2	1	1	1	1
87	1	24	student	1	5	5	5	1	1	2	1	1	1	2	1	1	2	4	1	1	4	4	3	1	1	1	1	1	1	1	1	2	1	1	1	2	3	1	4	1	1	4	4	4	4	5	5	1	2
88	1	25	student	1	1	1	1	1	1	1	1	1	2	2	1	1	1	2	1	1	2	1	2	1	1	1	1	1	1	1	1	1	1	1	2	2	2	1	1	1	1	1	1	1	1	1	1	1	2
89	1	21	student	1	2	2	1	1	1	1	3	1	2	1	3	3	1	1	1	2	1	1	1	1	1	1	2	2	1	1	1	2	1	1	1	1	1	1	1	2	1	1	3	4	1	1	1	1	1
90	1	23	student	1	1	1	1	1	1	1	1	1	1	1	1	1	1	1	1	1	1	2	1	1	1	1	1	1	1	1	1	1	1	1	1	1	1	1	1	1	1	1	1	1	1	1	1	1	1
91	1	23	student	2	4	4	1	1	1	1	2	1	1	1	3	1	1	1	1	2	2	2	2	1	3	1	2	2	1	1	1	2	1	1	1	1	1	2	2	2	1	2	3	1	2	2	1	2	1
92	0	20	student	1	4	1	3	1	1	1	1	1	1	1	1	2	1	2	1	1	1	2	1	1	1	1	1	1	1	1	1	1	1	1	1	1	1	1	1	1	2	1	4	1	1	2	1	1	2
93	0	22	student	1	3	1	2	1	1	2	1	1	2	2	1	1	2	3	1	1	4	3	2	4	1	1	1	1	1	1	1	3	2	1	1	1	2	1	1	1	1	1	4	1	4	4	1	1	2
94	0	25	student	2	3	2	1	1	1	1	1	1	1	3	3	1	1	2	1	3	2	2	2	1	1	1	1	3	1	1	1	1	1	1	2	2	2	1	3	1	2	1	3	2	2	2	2	1	1
95	0	21	student	3	5	4	4	1	1	1	1	1	4	4	1	5	3	4	3	1	5	4	3	5	1	5	1	3	1	1	1	2	3	1	5	4	5	1	5	1	1	3	3	1	2	2	3	3	3
96	0	22	student	3	3	2	3	1	1	1	1	1	3	2	3	3	1	4	1	3	2	3	3	1	2	1	2	2	1	1	1	1	2	1	2	2	2	1	3	2	3	2	3	2	2	3	2	2	1
97	0	23	student	2	3	2	2	2	1	2	1	1	3	2	2	3	4	4	2	1	2	3	2	3	3	3	3	2	1	3	1	2	2	2	3	1	1	1	2	1	1	2	2	1	2	2	2	1	3
98	0	21	student	2	2	1	2	1	2	4	1	2	2	2	1	3	1	3	1	1	2	2	2	2	1	1	1	2	1	1	1	1	1	1	2	1	2	1	2	1	3	2	3	1	1	2	1	1	1
99	0	22	student	1	4	2	3	1	1	1	1	1	4	3	1	4	5	5	2	1	2	3	2	2	1	2	1	4	1	1	1	1	2	2	3	1	4	1	4	1	2	4	4	1	2	4	3	2	3
100	0	20	student	1	4	1	3	2	1	1	1	1	2	2	1	2	2	3	1	1	3	4	2	1	1	3	2	2	1	1	1	1	1	1	3	1	2	1	3	3	3	4	4	1	4	1	2	1	3
101	0	20	student	4	5	5	1	3	1	1	1	1	1	2	1	3	1	1	1	1	1	3	1	1	1	1	1	3	1	2	1	2	1	1	1	1	1	1	3	3	1	3	5	1	5	1	2	3	1
102	0	20	student	3	4	2	4	1	1	1	1	2	3	5	1	5	4	5	2	1	3	5	3	5	1	3	1	4	1	1	1	3	2	1	4	3	4	1	4	1	2	4	5	1	5	5	5	3	3
103	1	23	student	1	5	5	5	2	1	1	1	1	3	2	1	2	3	3	2	1	5	4	4	3	4	4	3	1	1	1	1	1	4	1	3	3	4	1	3	1	3	5	4	3	4	2	2	1	2
104	0	21	student	1	2	1	1	1	1	1	1	1	1	3	2	4	3	4	1	2	2	1	1	1	1	1	1	1	1	1	1	2	1	1	2	2	3	1	2	1	2	1	3	1	1	1	1	3	2
105	1	21	student	1	2	2	1	1	1	3	1	1	3	2	3	3	2	3	1	1	2	1	1	2	1	1	1	1	1	1	1	1	1	1	1	1	2	1	1	1	2	2	1	1	1	2	2	1	3
106	1	22	student	1	2	1	2	1	1	1	1	1	2	2	1	3	4	4	3	1	2	2	2	2	1	1	1	2	1	1	1	1	1	1	1	2	1	1	2	1	2	2	3	1	2	3	2	2	2
107	1	24	student	1	2	1	3	1	1	1	4	1	4	1	4	2	2	5	3	1	4	2	1	1	1	1	1	2	1	1	1	1	1	1	5	1	3	1	2	2	1	4	5	1	3	1	1	1	4
108	0	23	student	2	3	1	1	1	1	1	1	1	2	3	1	2	2	3	1	1	2	2	2	2	1	1	1	3	1	1	1	3	2	1	3	2	3	1	2	1	2	2	3	1	2	1	3	2	3
110	0	21	student	2	5	5	5	2	1	2	1	1	5	5	1	5	4	4	2	1	2	2	1	5	2	4	1	4	1	1	1	3	5	1	5	4	5	1	5	1	2	2	1	1	3	4	5	2	5
111	0	20	student	2	3	1	3	1	1	1	1	1	2	3	1	4	3	3	2	1	1	2	2	1	2	2	1	2	1	1	1	1	1	1	1	2	1	1	1	1	1	1	2	1	2	2	1	1	1
112	1	22	student	4	4	4	5	4	5	5	4	5	4	4	1	5	5	4	5	1	5	5	4	3	4	4	4	3	3	3	3	3	4	4	2	2	3	1	3	4	4	4	4	1	2	2	2	3	2
113	0	23	student	2	3	1	3	1	1	1	1	1	2	2	1	1	2	1	2	1	2	3	1	1	1	1	1	1	1	1	1	2	1	1	3	1	1	1	2	1	2	2	2	1	2	1	1	1	1
114	0	25	student	3	4	2	2	2	1	1	1	1	3	4	3	4	2	1	1	1	2	2	3	3	1	1	1	1	1	1	1	3	1	1	2	2	4	1	3	3	1	2	3	2	2	2	2	2	3
115	0	23	student	4	2	1	1	1	1	1	1	1	1	2	1	1	1	3	1	1	1	2	2	1	1	1	1	2	1	1	1	1	1	1	3	3	1	1	2	1	3	2	1	1	2	3	1	1	1
116	0	19	student	1	2	3	1	1	4	2	1	4	4	4	1	5	5	5	2	1	1	5	2	5	2	3	2	4	2	1	1	1	3	1	1	1	2	1	3	1	3	4	5	4	4	4	4	5	4
117	0	19	student	2	3	3	2	1	1	2	1	1	1	2	2	1	1	1	1	1	3	3	2	1	1	2	1	1	1	1	1	2	2	1	3	2	2	1	1	1	3	2	2	1	2	1	1	1	1
118	0	25	student	3	3	2	2	1	1	1	1	1	3	3	2	2	2	5	4	1	4	3	3	3	2	2	2	2	1	1	1	3	2	2	4	4	4	3	4	2	2	2	3	3	2	3	2	3	3
119	0	25	student	3	3	2	1	1	1	1	1	1	3	3	2	3	2	3	2	2	3	2	2	2	1	1	1	1	1	1	1	3	1	1	2	2	3	2	3	2	2	3	3	2	2	4	2	1	3
120	0	25	student	1	3	1	2	1	1	1	1	1	3	3	1	4	3	4	1	1	3	2	2	3	1	1	1	2	1	1	1	1	2	2	1	2	3	1	3	1	1	2	2	1	3	3	2	2	2
206	0	24	student	2	4	2	3	1	1	1	1	1	2	3	2	3	1	3	1	2	4	5	2	2	3	3	2	2	1	1	1	1	2	1	3	3	3	1	1	1	1	4	4	2	3	2	1	2	2
211	0	20	student	3	5	5	4	2	3	4	1	5	5	5	2	5	5	5	5	1	5	4	2	5	1	1	5	5	4	1	5	5	5	5	4	5	5	1	5	3	3	4	5	1	4	5	5	5	5
240	0	26	student	1	4	2	5	1	1	1	1	1	1	4	1	1	2	5	1	1	1	4	4	1	1	3	1	1	1	1	1	1	1	1	1	1	1	1	2	1	1	3	2	1	1	2	1	1	1
244	0	19	student	1	3	2	3	1	1	1	1	1	1	3	1	3	2	4	1	1	3	3	2	1	1	2	1	1	1	1	1	1	1	1	1	1	2	1	1	1	3	3	3	1	3	3	1	2	2
273	0	24	student	3	2	1	1	1	1	1	1	1	1	1	1	2	1	1	1	3	1	1	2	1	1	1	1	1	1	1	1	1	1	1	2	1	2	1	1	1	1	1	1	1	1	1	1	1	2
1	0	24	student	1	2	1	2	1	1	1	1	2	3	4	1	2	1	1	1	1	1	2	1	2	1	1	1	2	1	1	1	4	1	1	1	1	1	1	3	1	1	1	2	1	1	1	2	1	1
2	0	25	student	1	4	3	1	1	1	2	1	2	3	4	1	2	1	3	1	1	1	3	2	3	4	1	1	4	1	1	1	1	2	1	5	2	4	1	3	1	2	3	4	1	2	4	1	1	1
3	0	22	student	1	5	3	2	1	1	1	1	1	2	2	4	4	2	3	3	4	4	3	2	1	2	1	1	2	1	1	1	1	1	1	1	1	3	1	2	2	1	3	3	3	3	1	1	1	1
4	0	23	student	1	3	1	1	1	1	1	1	1	2	3	1	3	2	4	1	1	1	2	1	1	1	1	1	1	1	1	1	1	1	1	2	1	1	1	3	1	2	2	1	1	1	3	1	2	1
5	0	22	student	1	4	3	3	1	1	1	1	1	2	3	1	4	3	5	3	1	3	3	3	4	2	1	1	5	1	1	1	3	3	1	4	4	4	1	5	1	3	2	2	1	2	4	2	1	4
6	0	25	student	1	2	2	1	1	1	1	1	1	2	2	1	3	1	2	1	1	1	3	3	2	1	1	1	2	1	1	1	1	2	1	1	1	2	1	3	1	2	2	4	1	3	1	4	2	1
7	0	21	student	1	3	3	1	1	1	1	1	1	1	2	1	1	1	2	1	1	1	1	1	1	2	1	1	2	1	1	1	2	3	1	1	2	1	1	4	1	1	1	1	1	1	1	2	1	2
8	0	26	student	2	1	1	1	1	1	1	1	1	2	2	1	2	1	3	1	1	1	2	2	1	1	1	1	2	1	1	1	1	1	1	1	1	2	1	2	1	1	1	1	1	1	2	1	1	2
9	0	19	student	1	1	1	1	1	1	1	1	1	1	2	1	4	1	1	1	1	1	3	4	1	1	1	1	1	1	1	1	1	1	1	1	1	1	1	1	1	2	2	3	1	2	2	1	1	1
10	0	19	student	2	5	1	2	1	1	2	1	2	3	5	1	5	4	4	3	1	1	3	4	5	1	1	1	3	1	1	1	3	4	1	5	4	4	1	3	1	2	2	1	1	1	3	3	2	3
11	0	20	student	1	4	2	3	1	1	1	1	1	2	2	1	4	2	4	3	1	3	2	2	2	3	3	2	3	1	1	1	3	2	1	3	2	3	2	3	1	1	3	3	4	2	1	1	4	2
12	0	23	student	1	1	1	1	1	1	1	1	1	2	2	1	3	2	2	3	1	2	3	3	1	1	1	1	1	1	1	1	2	2	1	3	2	3	1	1	1	1	2	1	2	2	1	1	2	2
13	0	21	student	1	1	1	1	1	1	1	1	1	2	2	1	2	1	2	1	1	1	3	1	1	1	1	1	1	1	1	1	1	1	1	1	1	1	1	1	1	1	1	4	1	1	1	1	1	1
14	0	25	student	1	4	2	4	1	1	1	1	1	4	5	5	5	5	5	5	2	5	5	5	5	4	4	1	2	1	1	1	2	3	1	5	2	4	5	4	1	4	4	4	4	5	3	2	1	4
15	0	19	student	5	5	1	5	1	1	1	1	1	2	5	1	5	5	2	2	1	1	5	2	2	3	1	1	1	1	2	1	1	1	1	3	2	2	1	1	2	2	5	5	2	4	1	3	1	2
16	0	19	student	1	2	1	1	1	1	1	1	1	1	1	1	1	2	1	1	1	2	1	1	1	1	1	1	1	1	1	1	2	1	1	1	2	1	2	1	1	1	1	3	1	2	1	1	1	1
17	0	24	student	1	1	1	2	1	1	2	1	1	4	4	2	4	2	4	3	1	1	3	2	1	1	1	1	2	1	1	1	1	1	1	2	1	3	1	1	1	2	4	4	1	4	3	1	1	3
18	0	24	student	2	3	3	3	1	1	1	1	1	1	2	1	3	2	2	2	2	1	2	2	1	1	1	1	2	1	1	1	1	2	1	1	1	2	1	2	2	1	1	3	1	3	1	2	2	1
19	0	24	student	1	3	3	1	1	1	2	1	1	1	3	1	2	1	3	1	1	1	2	1	1	1	1	1	1	1	1	1	1	1	1	1	1	2	1	3	1	1	1	1	1	1	2	1	1	1
20	0	23	student	3	4	3	3	1	1	1	1	2	3	5	2	2	3	5	1	1	1	2	1	1	1	3	1	1	1	1	1	2	2	1	1	1	1	1	3	1	1	1	2	1	1	2	1	1	1
21	0	19	student	1	2	1	2	1	1	1	1	1	1	1	1	2	1	2	2	1	2	4	2	1	1	1	1	2	1	1	1	1	1	1	2	1	1	1	3	1	1	4	1	1	2	1	1	1	1
22	0	19	student	1	3	3	2	1	1	1	1	1	1	1	2	3	2	1	1	1	2	3	2	1	1	1	1	2	1	1	1	2	2	1	1	1	1	1	3	1	1	1	2	1	2	1	1	2	1
23	0	20	student	1	4	1	2	1	2	1	1	1	2	1	2	1	1	4	1	2	5	1	2	1	1	1	1	1	1	1	1	1	2	1	4	1	4	1	1	1	2	1	1	4	1	1	1	1	4
24	0	24	student	2	3	1	1	1	1	1	1	1	3	3	2	3	4	5	2	1	1	2	1	4	2	1	1	3	1	1	1	3	3	1	3	1	3	1	3	1	1	1	2	1	1	3	3	1	2
25	0	23	student	5	4	2	4	1	1	2	1	1	4	4	3	1	2	5	1	1	3	3	2	1	4	1	1	1	1	1	1	3	3	1	3	3	4	1	2	1	2	1	1	3	1	3	1	1	4
26	0	35	student	1	4	2	3	1	1	1	1	2	4	4	4	2	3	4	1	3	5	4	2	2	4	1	3	3	1	1	1	1	2	1	1	2	3	1	3	1	1	1	3	2	3	3	3	1	2
27	0	23	student	1	1	1	1	1	1	1	1	1	1	1	1	1	1	1	1	1	1	2	1	1	1	1	1	1	1	1	1	1	1	1	1	1	1	1	1	1	1	1	1	1	1	1	1	1	1
28	0	24	student	2	3	3	1	1	1	1	1	1	1	1	2	2	2	2	1	2	1	2	1	3	2	1	1	1	1	1	1	1	1	1	1	1	1	1	1	1	2	1	2	2	1	1	1	1	1
29	0	22	student	1	5	5	5	2	4	1	1	1	5	5	1	5	5	5	2	1	5	5	1	5	1	3	1	5	1	2	1	5	3	1	5	1	5	1	5	5	5	5	5	1	5	5	5	5	3
30	0	25	student	1	4	2	4	1	1	1	1	1	3	4	4	4	3	4	3	2	4	2	1	2	3	4	2	4	1	3	1	3	3	2	3	3	4	1	3	2	4	3	4	3	3	2	3	3	4
31	0	23	student	1	1	1	1	1	1	3	1	1	3	2	1	2	3	3	1	1	1	3	1	1	1	1	1	2	1	1	1	1	1	1	1	1	1	1	2	1	1	2	1	1	1	1	1	1	2
32	0	23	student	2	2	1	1	2	1	3	1	2	1	3	4	3	1	3	1	4	3	2	2	3	1	1	1	2	1	1	2	1	1	1	1	2	1	1	2	2	3	1	3	5	1	1	1	3	3
33	0	24	student	2	3	1	1	1	1	2	1	1	2	2	1	2	1	3	2	1	3	2	4	1	2	1	1	2	1	1	1	4	1	1	2	2	2	1	3	1	1	1	2	3	2	1	1	1	1
34	0	22	student	2	3	3	1	1	1	1	1	1	2	2	2	1	2	2	2	1	2	2	2	1	2	1	1	2	1	1	1	1	1	1	2	2	2	1	3	1	2	1	3	1	1	2	1	1	2
35	0	27	student	1	3	2	1	1	1	1	1	1	1	2	1	1	1	3	1	1	1	3	1	1	1	1	1	1	1	1	1	1	1	1	1	1	1	1	3	1	1	1	1	1	1	1	1	1	1
36	0	23	student	1	1	1	1	1	1	1	1	1	1	1	1	2	1	2	1	1	1	4	2	1	1	1	1	1	1	1	1	1	1	1	1	1	1	1	1	1	1	2	4	1	1	1	1	1	1
37	0	21	student	1	3	1	1	1	1	1	1	2	3	3	1	3	2	3	3	1	2	3	2	4	1	2	1	2	1	1	1	1	3	1	3	2	3	1	4	1	2	3	3	1	3	3	1	1	2
38	0	23	student	2	2	2	3	2	1	1	1	1	2	2	1	1	3	3	1	1	3	2	2	2	2	3	1	2	1	1	1	2	2	1	4	2	3	1	2	1	2	1	2	1	3	2	1	1	2
39	0	22	student	2	3	1	1	1	1	3	1	1	4	4	1	5	1	1	1	1	1	4	1	5	1	1	1	4	1	1	1	1	2	2	2	1	1	1	4	1	1	3	1	1	1	2	1	1	1
40	0	19	student	2	4	3	4	2	2	3	1	2	4	4	2	4	4	4	3	2	3	4	1	4	2	4	3	3	2	4	1	4	4	3	2	4	4	1	4	3	4	4	4	3	4	4	4	4	4
41	0	23	student	2	3	1	2	1	1	1	1	1	2	2	1	2	3	3	1	1	1	2	1	3	1	1	1	2	1	1	1	2	2	1	2	2	3	2	2	1	2	2	3	1	2	1	2	2	3
42	0	19	student	1	2	1	1	1	1	1	1	1	1	2	1	1	3	3	2	1	3	4	3	3	1	1	2	2	1	1	1	2	1	1	3	1	2	1	3	1	2	3	3	1	3	3	2	1	1
43	0	22	student	1	5	5	2	1	1	1	1	1	1	2	1	2	1	3	1	1	1	3	2	1	2	1	1	4	1	1	1	3	1	1	1	1	1	1	3	2	5	2	2	1	2	1	1	1	1
44	0	24	student	1	4	2	2	1	1	1	1	1	2	2	1	2	1	2	1	1	1	2	2	1	1	1	1	1	1	1	1	1	1	1	2	1	1	1	1	1	1	2	2	1	2	1	1	1	1
45	0	23	student	1	1	1	1	1	1	1	1	1	1	1	1	1	1	1	1	1	1	1	1	1	1	1	1	1	1	1	1	1	1	1	1	1	1	1	1	1	1	1	1	1	1	1	1	1	1
46	0	23	student	3	4	3	2	1	1	1	1	1	2	3	3	3	2	4	1	1	4	4	2	4	1	3	1	2	1	1	1	1	2	1	3	2	2	1	2	1	1	2	5	1	4	1	2	2	2
47	0	24	student	3	2	1	3	1	1	1	1	1	3	3	1	2	3	3	1	1	1	3	2	2	1	1	1	1	1	1	1	1	1	1	2	1	3	1	1	1	1	3	3	1	3	1	1	1	2
48	0	21	student	4	2	3	1	1	1	1	1	1	4	3	1	2	4	2	1	1	1	1	3	4	3	1	1	1	1	1	1	1	3	1	3	1	1	1	1	1	2	1	2	1	1	2	1	1	1
49	0	20	student	3	3	2	2	2	3	3	4	1	5	2	2	5	2	5	2	1	2	4	2	2	2	2	2	3	1	3	2	2	3	2	3	3	4	3	5	2	4	2	5	1	4	3	3	5	3
50	0	22	student	3	4	3	3	4	3	3	4	3	3	4	3	4	3	4	3	4	3	4	4	3	4	3	3	4	4	3	3	4	3	3	4	3	3	4	4	2	2	2	2	2	3	2	3	3	3
51	0	21	student	2	2	2	3	2	3	2	1	1	3	3	3	4	4	4	4	4	4	3	3	3	2	3	3	2	1	1	1	3	3	3	3	3	3	2	3	1	2	3	3	2	3	4	2	3	3
52	0	21	student	1	3	3	1	1	1	1	1	1	1	2	1	1	1	3	1	1	1	2	1	1	1	1	1	1	1	1	1	2	2	1	1	2	2	1	3	1	1	2	1	1	1	1	3	1	1
53	0	24	student	1	2	1	2	1	1	3	1	1	4	3	1	2	1	4	2	2	3	1	2	3	1	1	1	2	1	1	1	1	2	1	1	1	3	1	2	2	1	3	4	1	2	3	4	1	4
54	0	22	student	1	4	1	1	1	1	1	1	1	1	1	1	1	1	2	1	1	1	1	2	1	1	1	1	2	1	1	1	1	1	1	1	2	2	1	1	1	1	1	1	1	1	1	1	1	1
55	0	26	student	1	3	2	1	1	1	1	1	1	1	1	1	1	1	2	1	1	2	2	2	1	1	1	1	1	1	1	1	2	1	1	2	1	2	1	2	1	1	1	1	1	1	1	1	1	1
56	0	24	student	1	2	4	1	3	1	1	1	1	4	4	3	3	3	4	2	1	1	4	4	2	1	1	1	3	1	1	1	1	3	1	1	3	4	1	1	3	2	4	4	2	4	3	3	1	3
57	0	23	student	2	4	2	4	1	1	1	1	1	2	3	3	4	2	5	2	1	2	3	2	1	2	1	1	1	1	1	1	2	1	1	2	1	2	2	3	2	1	2	2	2	1	4	2	1	2
58	0	31	student	4	3	2	4	1	1	1	1	1	5	5	1	3	1	5	2	1	3	3	2	1	2	2	1	4	1	1	1	3	2	1	4	3	5	1	5	1	5	3	2	1	1	5	2	1	3
59	0	19	student	2	2	2	3	1	1	3	1	1	3	2	3	3	1	2	1	1	3	2	2	1	1	2	1	2	1	1	1	2	1	1	2	2	2	1	2	1	1	1	3	2	2	2	2	3	3
60	0	19	student	1	3	3	2	1	1	1	1	1	3	1	1	3	1	3	1	1	1	1	2	1	1	1	1	1	1	1	1	1	1	1	2	1	2	1	3	1	1	1	5	4	5	1	1	1	1
61	0	25	student	1	1	2	1	1	1	1	1	1	1	1	1	2	1	1	1	1	2	4	1	1	1	1	1	1	1	1	1	1	1	1	1	1	1	1	1	1	1	2	1	1	1	1	1	1	1
62	0	22	student	1	2	2	2	2	1	1	1	1	2	2	1	3	1	2	1	1	1	3	2	1	2	1	1	3	1	1	1	1	1	1	1	1	1	2	1	1	1	1	1	1	1	1	1	1	1
63	0	25	student	1	3	2	4	1	1	1	1	2	2	2	1	1	1	4	1	1	2	4	2	2	1	2	1	2	1	1	1	4	2	2	3	4	4	1	4	1	3	2	3	1	2	3	2	1	4
64	0	25	student	1	1	1	1	1	1	1	1	1	1	1	1	1	1	1	1	1	1	1	2	1	1	1	1	1	1	1	1	1	1	1	1	1	1	1	1	1	1	1	1	1	1	1	1	1	1
65	0	19	student	2	2	2	2	1	1	1	2	1	1	2	2	3	1	1	1	1	1	2	3	1	2	1	1	1	1	1	1	1	1	1	1	1	1	1	1	1	1	1	2	1	1	1	1	1	1
66	0	23	student	1	2	1	2	1	1	1	1	1	1	2	2	4	1	3	1	1	2	3	3	2	1	1	1	1	1	1	1	1	1	1	2	1	3	1	3	1	2	2	5	1	5	3	2	1	2
67	0	19	student	1	2	1	1	1	1	1	1	1	2	1	1	1	1	1	1	1	1	3	3	1	1	1	1	1	1	1	1	1	1	1	1	1	1	1	1	1	1	2	4	1	2	1	1	2	1
68	0	20	student	4	5	4	1	1	1	4	1	1	2	2	3	3	3	4	1	2	3	3	4	1	1	1	1	2	1	1	1	1	1	1	2	2	3	1	1	1	1	2	5	1	5	1	2	4	2
69	0	21	student	1	4	1	5	1	2	5	1	1	4	4	1	5	5	4	3	1	4	3	1	2	2	4	4	3	1	1	1	4	2	1	5	2	3	2	2	1	2	3	5	1	3	5	4	4	5
70	0	20	student	2	3	1	1	1	1	1	1	1	3	3	2	4	2	3	3	1	3	2	1	3	2	1	1	2	1	1	1	3	2	1	1	2	1	1	3	2	3	1	4	1	2	2	3	1	1
71	0	26	student	1	2	1	1	1	1	1	1	1	2	1	1	2	1	1	1	1	2	1	2	1	1	2	1	2	1	2	1	1	1	1	2	1	1	1	1	1	1	1	2	1	2	2	1	1	1
72	0	26	student	1	3	2	1	1	1	4	1	1	2	3	3	3	3	4	2	1	2	3	2	1	2	1	1	2	1	1	1	3	1	1	2	1	2	1	2	1	1	2	3	2	2	3	1	2	1
73	0	24	student	2	5	2	5	1	1	1	1	1	3	4	5	4	4	5	3	2	5	5	2	2	2	4	1	1	1	1	1	5	4	1	5	4	5	1	5	1	4	5	4	5	5	5	1	1	4
74	0	20	student	3	4	2	4	1	1	1	1	1	3	4	3	5	3	5	3	1	3	3	1	4	1	3	1	3	1	4	1	1	2	3	3	1	3	1	4	1	1	2	4	1	3	4	2	1	1
75	0	20	student	2	4	4	1	1	2	1	1	1	5	5	5	5	5	5	2	1	3	2	1	2	2	3	1	1	1	1	1	1	2	1	2	1	1	1	1	1	1	1	3	3	2	2	3	2	3
76	0	18	student	1	4	4	2	1	1	1	1	1	2	1	1	3	1	3	1	1	2	2	1	1	1	1	1	1	1	1	1	1	1	1	3	1	2	1	2	1	1	1	3	1	1	1	1	1	1
77	0	23	student	1	1	1	1	1	1	1	1	1	1	1	1	1	1	1	1	1	1	2	1	1	1	1	1	1	1	1	1	1	1	1	1	1	1	1	1	1	2	1	1	1	1	1	1	1	1
78	0	23	student	1	1	1	1	1	1	1	1	1	2	1	1	1	1	1	1	1	1	3	2	1	1	1	1	1	1	1	1	1	1	1	1	1	1	1	1	1	1	1	2	1	1	1	1	1	1
79	0	22	student	1	3	2	1	1	1	2	1	1	4	3	1	3	3	2	1	1	2	4	2	4	1	1	1	1	1	1	1	1	2	1	3	2	2	1	1	1	1	1	2	1	2	1	1	1	3
80	0	19	student	1	3	2	3	1	1	1	1	1	2	3	1	2	2	2	1	1	2	3	3	1	1	1	1	3	1	1	1	1	1	1	1	1	1	1	3	1	2	1	2	2	3	3	1	1	1
81	0	19	student	1	4	3	3	1	1	4	1	1	2	4	2	2	2	3	2	1	3	2	2	1	2	2	2	2	1	1	1	2	1	1	4	1	3	1	3	3	3	2	2	1	2	2	4	1	1
82	0	23	student	2	2	2	1	1	1	2	1	1	2	2	2	3	1	1	1	1	1	2	2	1	2	1	1	1	1	1	1	2	1	1	4	1	1	1	1	1	1	1	3	2	3	1	2	2	2
83	0	24	student	2	3	2	1	2	1	1	2	1	2	3	2	3	2	3	1	1	2	2	3	2	2	1	1	2	1	1	1	2	2	1	3	2	2	1	3	1	2	2	3	1	2	2	2	2	3
84	0	21	student	1	4	2	2	1	1	1	1	1	1	1	3	2	2	3	1	1	2	2	2	2	1	2	1	1	1	1	1	1	1	1	1	1	1	1	1	1	1	1	2	2	1	1	1	1	1
85	0	19	student	4	3	1	3	1	1	1	1	1	3	3	1	1	2	3	1	1	2	2	1	3	2	1	1	3	1	1	1	2	3	1	1	2	2	1	2	1	2	1	1	1	1	1	1	1	2
86	0	24	student	1	1	2	1	1	1	1	1	1	1	1	1	2	1	2	1	1	2	2	3	1	1	1	1	1	1	1	1	1	2	1	1	1	1	1	1	1	1	1	1	1	1	1	1	1	1
87	0	23	student	1	2	1	2	1	1	1	1	1	1	1	1	1	1	1	1	1	1	4	4	3	1	2	1	1	1	1	1	1	1	1	1	2	1	1	3	1	1	2	2	1	1	1	1	1	1
88	0	19	student	2	4	3	2	1	1	1	1	1	1	3	1	3	1	3	1	1	2	4	2	1	1	1	1	1	1	1	1	1	1	1	1	1	1	1	2	1	2	1	3	1	3	2	1	1	1
89	0	19	student	3	4	4	2	1	2	1	1	1	2	4	3	2	4	4	1	1	2	2	1	1	2	1	2	2	1	1	1	4	1	1	3	2	3	1	2	2	4	2	1	1	1	3	2	1	2
90	0	23	student	1	3	1	1	1	1	2	1	1	1	1	1	1	1	1	1	1	1	1	1	1	1	1	1	1	1	1	1	2	1	1	1	1	1	1	2	2	1	1	2	1	1	1	1	2	1
91	0	19	student	2	4	1	2	1	1	1	1	1	3	2	1	5	2	5	1	1	2	4	2	4	1	1	1	2	1	2	1	1	2	1	2	1	3	1	3	1	2	4	5	1	5	1	3	2	2
92	0	23	student	2	5	3	3	1	1	5	1	2	5	4	1	1	3	1	1	1	3	1	1	1	1	1	1	3	1	1	1	1	1	1	3	2	1	1	5	2	1	2	5	1	1	1	1	1	3
93	0	26	student	1	2	2	2	1	1	1	1	1	1	2	1	1	1	1	1	1	1	1	1	1	1	1	1	1	1	1	1	1	1	1	1	1	1	1	1	1	1	2	1	1	2	1	1	1	1
94	0	24	student	3	5	4	5	1	1	1	1	1	5	4	2	4	4	5	4	1	5	4	2	2	2	4	1	3	1	1	1	3	4	1	4	5	5	1	4	1	1	5	4	1	5	4	5	2	5
95	0	21	student	1	2	2	2	1	1	1	1	1	3	1	2	3	2	3	1	1	3	2	2	1	1	1	1	1	1	1	1	1	1	1	2	1	2	1	2	1	2	1	2	1	2	3	1	1	2
96	0	24	student	2	4	4	4	1	1	1	1	1	1	1	1	2	1	4	1	1	1	1	3	1	1	1	1	1	1	1	1	1	1	1	1	1	1	1	1	2	1	3	2	1	3	3	1	1	1
97	0	19	student	1	4	4	2	1	1	1	1	1	2	3	1	3	2	3	2	1	1	3	1	2	1	2	1	4	1	1	1	2	3	1	2	2	2	1	3	3	2	3	4	1	2	2	2	1	2
98	0	19	student	2	3	2	3	1	1	1	1	1	2	3	1	2	2	3	2	1	3	4	2	1	1	2	1	3	1	1	1	2	1	2	1	2	1	1	2	1	3	2	2	1	3	2	2	1	1
99	0	20	student	4	5	2	4	1	1	1	2	1	2	4	3	4	2	3	2	1	4	5	2	2	2	1	1	1	1	1	1	4	2	1	2	1	4	1	4	1	3	4	2	3	4	3	2	1	1
100	0	23	student	1	3	2	1	1	1	1	1	1	4	4	1	3	1	5	1	1	5	3	1	1	1	1	1	3	1	1	1	2	1	1	4	1	3	1	2	1	1	1	2	2	3	1	1	1	3
101	0	19	student	1	3	2	1	1	1	1	1	1	1	2	2	3	1	1	2	1	2	3	2	2	1	1	1	1	1	1	1	4	2	1	2	2	3	1	2	1	3	2	4	2	3	2	1	2	2
102	0	19	student	2	2	1	1	1	1	1	1	1	2	2	1	1	2	2	1	1	1	1	2	2	1	2	1	1	1	1	1	1	1	1	1	1	2	1	1	1	2	1	1	1	1	2	1	1	2
103	0	20	student	1	4	1	4	1	1	1	1	1	2	2	1	2	1	3	1	1	2	3	3	2	2	5	1	2	1	1	1	2	1	1	2	2	3	1	1	1	3	3	2	4	3	2	3	1	2
104	0	20	student	2	3	1	3	1	1	1	1	1	2	2	2	2	4	3	1	1	4	4	1	1	1	1	1	2	1	1	1	1	1	2	1	1	1	1	2	1	2	4	5	1	4	4	1	1	2
105	0	23	student	2	2	1	1	1	1	1	1	1	1	2	4	4	2	2	1	1	3	4	2	1	1	1	1	2	1	1	1	1	1	1	1	1	1	1	1	1	1	3	3	1	2	1	3	1	1
106	0	19	student	1	2	1	5	1	1	1	1	1	2	1	1	3	1	2	1	1	1	2	1	1	1	1	1	1	1	1	1	3	1	1	1	1	1	1	2	1	1	1	5	1	1	1	1	1	1
107	0	19	student	1	3	2	1	1	1	1	1	1	1	1	1	2	2	1	1	1	2	1	1	1	1	1	1	1	1	1	1	2	1	1	4	1	2	1	1	1	1	1	2	1	2	1	2	1	2
108	0	22	student	1	2	3	1	1	1	1	1	1	1	1	1	1	1	1	1	1	1	1	1	1	1	1	1	1	1	1	1	1	1	1	1	1	1	1	1	1	1	1	1	1	1	1	1	1	1
109	0	21	student	3	3	3	3	2	1	1	1	1	2	2	3	4	2	4	3	1	2	3	2	3	1	2	1	3	1	1	1	3	1	1	4	2	3	1	4	3	1	3	5	3	4	4	2	4	3
110	0	22	student	4	4	2	2	1	1	1	2	1	1	2	2	2	1	2	1	1	3	2	3	1	1	1	1	1	1	1	1	1	1	2	2	1	2	1	3	1	1	3	3	1	3	2	1	1	1
111	0	30	student	1	2	2	1	1	1	1	1	1	1	1	1	2	1	2	1	1	1	2	2	1	1	1	1	1	1	1	1	1	1	1	1	1	1	1	2	1	1	1	1	1	2	1	1	1	1
112	0	22	student	1	4	3	2	1	3	1	1	2	2	4	5	5	3	4	3	1	4	4	1	1	3	2	1	2	1	1	1	3	1	1	2	1	3	2	3	1	4	4	4	1	4	1	3	1	3
113	0	23	student	5	1	1	2	1	1	1	1	1	2	1	2	2	1	3	1	1	1	2	2	1	1	1	1	1	1	1	1	1	1	1	2	2	2	1	2	1	3	2	2	3	2	1	1	2	1
114	0	19	student	2	3	3	4	1	1	1	1	1	3	3	2	3	3	4	1	1	2	2	3	1	3	3	1	3	1	1	1	2	1	1	1	2	2	1	4	2	2	3	3	1	2	3	2	1	3
115	0	19	student	2	3	3	5	1	1	1	1	1	5	2	1	5	3	5	5	1	5	3	3	2	1	1	1	3	1	1	1	1	4	2	5	2	5	1	5	1	2	2	4	1	2	2	3	3	5
116	0	20	student	2	3	2	1	1	1	2	1	1	3	2	1	2	2	2	1	1	3	2	3	1	2	1	1	2	1	1	1	1	2	1	3	2	2	1	2	1	2	2	4	2	2	2	1	1	3
117	0	24	student	1	2	1	1	1	1	1	1	1	1	3	1	2	1	2	1	1	1	2	2	1	2	1	1	2	1	1	1	1	1	1	1	1	1	1	3	1	1	2	1	1	1	3	1	2	1
118	0	21	student	5	5	3	4	1	1	2	1	1	4	5	1	5	3	5	2	1	4	3	2	3	3	2	1	4	1	1	1	1	2	1	2	2	3	1	4	1	3	3	4	1	2	3	1	1	3
119	0	25	student	2	4	2	2	1	1	1	1	1	1	1	1	2	2	3	1	1	1	2	2	2	3	1	2	1	1	1	1	1	1	1	1	1	1	1	1	1	1	2	1	1	3	1	1	3	2
120	0	20	student	3	5	2	4	2	1	1	1	1	2	3	3	1	1	3	1	4	4	2	2	1	1	2	1	2	1	1	1	1	1	1	1	1	2	1	2	1	3	2	1	1	1	1	1	1	2
122	0	22	student	3	2	1	1	1	1	1	1	1	1	1	1	2	1	2	1	1	2	2	3	1	1	1	1	1	1	1	1	1	1	1	2	1	1	1	1	1	2	2	2	2	3	2	1	1	2
123	0	20	student	3	2	1	1	1	1	1	1	1	2	2	1	3	1	2	1	1	2	3	2	1	1	1	1	1	1	1	1	1	1	1	2	1	2	1	2	1	2	2	1	1	2	1	1	1	1
124	0	20	student	1	2	1	4	1	1	1	1	1	4	4	2	3	4	3	1	1	2	4	1	3	1	1	1	1	1	1	1	1	2	1	3	1	4	1	1	1	2	3	2	1	2	1	2	1	3
125	0	23	student	4	3	3	1	1	1	2	1	3	4	5	3	2	2	5	2	1	4	3	4	2	2	2	3	4	1	1	1	1	2	1	2	1	3	1	4	1	4	3	3	2	3	4	4	1	3
126	0	22	student	1	4	1	4	1	1	1	1	1	4	4	1	4	1	4	1	1	1	3	1	4	1	1	1	4	1	1	1	5	4	2	1	1	4	4	4	1	1	4	4	1	1	4	4	1	4
NA	1	33	patient	5	4	4	2	2	1	1	1	1	2	4	1	4	2	4	3	4	4	5	4	2	5	2	4	4	1	2	1	4	2	3	2	1	5	1	5	5	2	5	2	2	4	5	3	2	4
NA	0	23	patient	4	4	3	4	1	2	4	1	3	4	5	3	5	5	4	1	2	1	2	1	4	3	1	4	3	1	1	3	3	5	1	5	5	5	1	3	1	4	3	1	2	1	3	3	4	5
NA	1	49	patient	1	5	4	4	1	3	1	1	3	5	5	1	5	4	5	3	1	5	4	1	4	1	2	3	4	1	1	3	1	3	1	4	4	5	1	5	1	3	4	5	1	4	5	5	1	5
NA	0	44	patient	2	4	NA	1	1	1	1	NA	1	2	3	4	NA	1	2	1	1	3	4	4	1	1	1	2	4	1	2	1	1	1	1	1	3	NA	1	4	1	1	2	4	1	2	2	1	1	2
NA	0	40	patient	5	5	4	2	1	3	1	1	3	5	5	1	4	3	2	1	1	4	2	1	5	3	3	4	3	3	3	3	5	1	1	4	1	4	2	4	1	1	1	5	2	2	2	4	3	2
NA	0	40	patient	2	5	2	5	1	1	1	1	2	4	5	2	5	3	5	5	1	5	5	5	5	1	2	1	5	1	5	1	1	5	1	2	5	5	1	5	1	5	4	5	5	5	5	4	1	5
NA	0	49	patient	1	5	5	3	1	1	1	1	1	5	3	1	5	1	2	4	1	3	3	1	5	1	1	1	5	NA	3	1	5	4	2	1	1	2	1	4	1	1	5	5	1	5	1	1	5	1
NA	0	42	patient	1	5	2	3	1	1	1	1	5	5	5	4	3	2	5	4	1	2	4	2	3	2	4	5	5	5	3	3	1	3	NA	1	1	2	1	5	1	5	3	5	1	5	5	4	1	2
NA	0	49	patient	1	3	3	4	1	1	1	1	2	5	5	2	5	5	5	3	1	4	5	1	5	1	2	1	5	1	2	1	4	4	1	5	5	4	1	5	4	5	5	5	1	5	5	5	1	5
NA	0	27	patient	3	5	3	1	1	2	2	1	1	2	4	1	4	1	4	3	1	2	3	3	4	1	1	2	4	1	1	2	3	3	1	4	2	4	1	4	1	2	4	4	2	3	4	4	2	3
NA	0	39	patient	1	1	1	1	1	1	1	1	1	1	1	1	2	2	3	2	1	1	4	1	1	1	1	1	3	1	1	2	2	1	4	2	1	1	1	3	1	1	4	4	1	3	3	1	4	3
NA	0	25	patient	2	3	3	2	1	2	1	1	3	3	3	2	3	2	3	1	1	1	1	1	1	1	1	3	3	3	1	3	1	1	1	1	1	2	1	3	1	2	2	1	1	1	2	2	1	1
NA	0	40	patient	4	5	5	4	4	1	1	1	2	3	4	1	4	4	4	4	1	3	4	3	5	3	1	1	5	2	5	5	1	4	4	1	1	4	1	5	2	5	5	5	1	5	5	5	5	5
NA	1	39	patient	1	5	1	4	1	4	4	1	4	4	5	5	5	5	5	5	1	5	3	4	4	1	4	4	4	4	4	4	1	4	3	2	4	4	1	4	1	5	5	5	1	5	5	1	1	5
NA	0	58	patient	3	2	2	1	1	1	1	3	4	5	3	2	1	1	2	1	1	2	3	1	1	3	1	1	3	4	1	1	1	1	1	1	1	1	1	4	1	2	1	5	1	3	2	1	1	1
NA	0	51	patient	2	2	2	1	1	1	1	1	1	1	2	1	2	1	1	2	1	1	2	2	1	4	4	4	4	4	4	4	4	4	4	4	4	4	4	3	4	4	3	3	3	3	3	4	3	4
NA	0	43	patient	1	4	2	1	1	1	1	1	4	2	3	1	4	2	2	2	1	2	3	3	2	1	1	4	4	NA	2	1	3	2	1	1	1	2	1	5	1	2	3	3	1	3	3	2	1	2
NA	0	28	patient	1	5	2	3	1	1	1	1	3	1	5	1	5	2	4	1	1	4	2	3	2	1	1	3	5	3	1	3	2	1	1	2	2	3	1	4	1	2	1	3	1	2	5	2	5	2
NA	0	43	patient	1	4	4	2	1	1	1	1	5	1	4	1	4	1	4	3	1	3	3	3	2	1	1	5	5	5	1	3	4	2	1	2	2	3	1	4	1	3	3	3	1	3	3	2	2	2
NA	1	20	patient	3	2	3	3	1	1	4	1	2	5	4	1	5	4	3	4	1	2	4	2	4	1	3	1	4	1	1	1	2	3	2	4	1	5	1	3	1	1	3	1	1	2	1	4	4	3
NA	1	24	patient	5	5	5	1	1	1	1	4	4	3	5	5	5	3	5	3	4	3	3	1	2	1	1	5	5	3	1	3	5	4	5	3	4	3	1	5	2	3	4	3	1	2	1	3	1	2
NA	0	29	patient	5	5	2	3	1	1	1	4	3	5	5	1	4	4	4	1	1	4	2	2	4	1	1	3	4	3	1	1	5	5	1	5	2	5	1	5	2	4	3	4	2	4	5	5	2	4
NA	0	66	patient	1	2	2	2	1	1	2	1	1	1	2	1	2	1	1	1	1	2	2	2	2	1	1	1	1	1	1	1	1	1	1	2	1	1	1	2	1	2	3	3	1	2	1	1	2	2
NA	1	47	patient	1	2	2	1	1	1	1	1	1	1	3	1	2	1	4	1	1	1	2	3	1	1	2	2	3	5	1	1	1	2	1	1	2	1	1	2	2	1	2	1	1	2	1	1	2	1
NA	1	33	patient	1	4	2	2	1	1	1	3	1	4	4	1	1	1	4	1	1	1	1	1	1	1	1	1	1	1	1	1	3	1	1	1	1	3	1	2	1	2	2	1	1	1	4	2	1	1
NA	0	34	patient	4	3	2	2	1	2	2	1	2	5	4	2	4	4	4	2	1	3	1	2	2	4	2	2	5	2	4	1	1	3	4	5	4	4	1	4	1	3	2	2	1	1	3	2	1	5
NA	0	42	patient	4	4	3	3	1	2	1	2	4	2	4	3	2	1	5	1	2	1	2	4	3	1	1	5	5	5	1	1	3	3	1	5	2	1	1	5	4	4	1	2	1	1	1	2	5	1
NA	1	18	patient	1	2	2	1	1	2	1	2	1	2	2	1	1	1	3	1	1	1	2	2	1	1	1	1	2	1	1	1	2	1	1	1	1	2	1	2	1	1	1	1	1	1	2	1	1	3
NA	0	50	patient	1	2	5	1	1	1	1	1	1	3	1	1	1	1	5	3	1	1	4	1	2	1	1	1	5	1	1	1	5	1	1	2	1	1	1	5	3	1	5	1	1	1	1	2	1	1
NA	0	32	patient	1	5	3	2	1	1	1	3	1	3	4	1	5	1	3	1	1	1	1	1	1	1	1	1	2	1	2	1	1	1	1	1	2	1	1	4	1	1	1	1	5	1	5	1	1	2
NA	0	36	patient	5	5	3	1	1	1	1	1	1	1	3	3	3	1	2	1	1	1	1	1	1	1	1	1	3	1	1	3	3	1	1	1	1	1	1	4	1	5	1	1	1	1	1	1	1	1
NA	0	53	patient	1	2	2	3	1	1	1	1	1	1	2	1	2	1	3	1	1	1	4	1	3	1	1	1	2	1	1	1	1	1	1	2	1	2	1	2	1	3	1	1	1	2	2	1	1	1
NA	0	44	patient	4	5	4	4	1	1	3	1	1	3	5	3	5	4	5	5	1	5	3	3	2	1	NA	1	5	1	3	1	3	1	1	3	5	5	1	5	5	5	2	5	2	5	4	1	5	1
NA	1	37	patient	2	1	1	1	1	1	1	1	1	1	2	1	1	1	1	1	1	1	1	1	1	1	1	1	1	1	1	1	1	1	1	1	1	1	1	1	1	1	1	1	1	1	1	1	1	1
NA	1	33	patient	4	4	3	1	1	3	1	2	2	1	4	3	4	1	1	4	1	1	2	2	3	2	1	1	4	2	1	2	3	2	1	3	2	2	2	4	1	4	2	5	1	2	4	4	2	1
NA	0	49	patient	5	3	1	1	1	1	1	2	1	1	4	4	1	1	2	1	4	1	3	1	1	1	1	2	3	1	1	1	1	1	1	1	1	1	1	3	1	1	2	3	1	3	3	1	1	1
NA	1	46	patient	2	4	1	1	1	1	1	1	1	3	4	5	4	2	3	1	1	1	4	1	1	4	1	1	3	1	1	1	1	3	1	4	3	3	2	2	1	4	4	1	1	1	4	1	1	2
NA	0	46	patient	1	1	1	4	1	1	1	1	2	3	4	1	2	1	4	1	1	1	3	1	1	1	1	1	4	NA	1	1	1	1	1	1	1	2	1	4	1	4	4	4	1	4	4	2	1	2
NA	0	29	patient	1	2	1	5	1	1	2	1	3	3	1	1	2	3	2	3	2	1	2	1	4	3	5	3	5	1	5	1	1	1	4	1	1	1	1	1	1	1	3	1	1	1	1	1	1	1
NA	0	32	patient	5	5	5	5	1	1	1	2	5	4	3	1	4	5	5	5	1	5	5	4	3	5	4	4	4	4	1	5	4	3	5	5	5	4	1	5	4	1	4	5	3	5	4	5	1	5
NA	1	39	patient	3	3	1	1	1	1	1	1	4	1	3	2	2	1	1	1	3	2	3	2	1	2	1	3	3	4	1	1	1	1	1	1	1	1	1	4	1	1	1	5	2	2	2	1	1	1
NA	0	42	patient	1	1	1	1	1	1	1	1	1	1	2	2	1	1	1	2	1	2	2	1	1	1	1	1	NA	1	1	1	1	1	2	1	1	1	1	1	1	1	NA	1	1	1	1	1	1	1
NA	1	35	patient	1	5	5	1	1	1	1	1	1	1	4	4	3	1	4	1	1	1	5	2	4	4	1	4	4	1	1	1	1	3	1	4	1	1	1	5	2	1	1	1	1	1	1	2	1	1
NA	0	65	patient	1	2	1	4	1	1	1	1	1	2	5	1	2	1	1	1	1	2	3	3	1	1	1	1	2	1	1	1	1	1	1	1	1	4	1	4	1	3	2	1	1	2	4	1	1	3
NA	0	42	patient	1	4	1	1	1	5	1	1	5	1	4	1	4	1	4	1	1	1	3	3	4	1	1	5	4	4	1	1	1	1	1	1	2	3	1	3	1	1	1	1	1	2	4	1	1	4
NA	0	36	patient	1	3	3	1	1	1	1	1	1	3	2	1	2	1	3	1	1	1	4	2	1	2	1	1	2	1	1	1	1	2	2	1	2	1	1	3	1	2	3	3	2	3	2	1	1	1
NA	0	49	patient	3	5	5	NA	5	5	1	NA	5	5	5	1	5	5	5	1	1	5	5	5	4	5	4	5	5	5	5	1	2	3	2	2	5	5	1	5	5	5	5	5	2	5	5	5	5	5
NA	1	35	patient	3	5	4	5	2	1	5	2	3	5	4	2	2	3	5	3	1	3	3	1	4	2	2	3	3	NA	3	1	1	2	1	4	4	4	3	5	2	3	2	2	3	3	3	3	1	1
NA	0	66	patient	1	4	3	1	1	1	1	3	NA	2	4	1	5	3	3	NA	1	1	2	3	2	1	1	1	5	3	1	1	2	2	2	2	2	2	1	5	1	2	3	3	1	2	3	3	3	2
NA	1	24	patient	4	5	4	4	1	1	1	2	4	4	5	2	4	3	4	3	1	4	4	3	2	1	3	3	5	4	1	1	1	3	1	3	3	4	1	5	3	4	4	4	1	4	4	4	4	4
NA	0	36	patient	1	4	2	2	1	1	1	1	2	2	4	1	3	1	4	3	1	2	2	4	4	1	1	1	2	1	1	1	1	3	1	4	1	4	1	5	1	4	1	2	1	2	5	3	2	2
NA	0	24	patient	3	5	4	1	1	4	1	1	2	3	4	1	1	2	1	1	1	3	2	1	2	2	1	3	3	1	1	4	5	4	1	1	2	2	1	4	4	2	2	1	1	1	3	1	1	2
NA	0	44	patient	5	4	4	1	1	1	1	1	1	3	4	5	3	3	4	4	5	2	1	4	1	1	1	1	4	1	1	3	1	1	1	1	1	5	1	5	1	2	1	1	1	1	4	1	1	5
NA	1	52	patient	1	2	2	2	1	1	2	1	1	2	4	1	3	3	3	1	1	2	1	2	1	1	3	2	3	1	1	1	2	2	1	2	2	2	1	2	1	1	3	4	1	2	3	NA	2	2
NA	0	29	patient	5	2	1	1	1	1	1	1	1	1	5	4	3	1	5	1	3	1	1	1	1	1	1	1	2	1	1	1	1	1	1	1	1	5	2	5	1	1	1	2	1	1	3	1	1	2
NA	1	33	patient	4	3	1	4	1	1	4	1	1	4	3	3	4	4	5	1	1	4	1	4	3	1	1	1	4	1	1	1	1	4	1	4	2	4	1	4	1	1	1	1	1	4	5	4	1	5
NA	1	22	patient	3	2	3	4	1	2	4	1	4	5	4	1	2	4	5	4	1	3	3	2	4	4	1	2	4	2	3	1	4	3	3	3	2	5	1	4	3	4	4	1	1	4	5	4	2	4
NA	0	40	patient	3	4	3	2	1	4	4	1	4	3	3	1	5	3	3	1	1	3	3	2	3	3	3	3	3	1	3	1	3	1	1	1	2	2	1	3	3	3	3	3	1	2	2	3	1	3
NA	1	51	patient	5	3	3	1	1	1	1	1	1	3	3	1	3	2	4	2	1	2	3	3	3	1	1	1	4	1	1	1	1	3	2	3	3	3	1	3	1	2	2	2	1	2	4	2	1	3
NA	0	31	patient	5	5	3	2	1	2	5	2	5	5	4	1	4	4	4	3	1	4	4	4	1	1	3	4	5	3	1	1	5	5	5	5	5	3	1	5	2	4	2	5	1	4	4	5	2	3
NA	1	46	patient	4	2	3	2	1	1	1	4	4	2	4	1	4	3	4	3	2	3	1	2	1	3	3	3	3	1	3	1	1	1	3	2	3	3	1	5	1	4	3	5	4	4	3	3	4	3
NA	1	24	patient	3	4	4	5	4	5	5	5	5	5	4	5	4	4	4	4	2	3	1	3	3	4	3	2	4	4	4	5	5	4	4	4	3	3	2	4	2	2	2	4	3	4	5	3	2	2
NA	1	54	patient	4	4	4	4	1	1	1	1	2	4	4	4	4	3	5	1	5	3	3	4	4	2	2	4	4	3	1	1	1	4	4	4	1	4	1	5	1	NA	4	2	4	4	4	4	4	4
NA	0	46	patient	1	5	3	4	1	1	1	1	1	1	5	5	4	2	3	4	1	4	5	1	4	1	4	1	4	1	1	1	1	3	4	1	1	4	1	5	1	4	5	5	1	4	1	3	4	1
NA	0	37	patient	2	5	4	2	1	1	1	1	4	4	5	1	4	3	5	1	1	4	4	1	2	1	1	1	5	1	1	1	3	4	1	1	5	5	1	5	1	4	1	4	1	2	5	5	1	5
NA	1	50	patient	1	1	2	1	1	1	1	1	1	1	2	1	1	1	2	1	1	1	2	1	1	1	1	1	1	1	1	1	1	1	1	1	1	1	1	2	1	1	1	1	1	1	1	1	1	1
NA	1	25	patient	2	2	1	1	1	1	1	4	1	2	3	1	1	1	4	2	1	2	3	2	1	1	2	1	1	1	1	1	2	4	2	1	1	2	1	2	1	2	3	3	4	3	5	1	1	1
NA	0	20	patient	1	3	1	3	2	1	1	1	5	3	5	1	1	2	5	1	1	1	1	1	4	1	4	2	5	5	1	1	2	1	1	3	2	4	1	5	2	4	1	3	1	2	1	2	1	2
NA	0	24	patient	1	3	3	5	1	1	1	1	1	5	4	3	2	5	5	1	1	2	2	4	5	3	2	1	3	1	1	1	5	5	1	2	5	5	1	3	1	3	4	1	1	1	2	1	1	5
NA	1	51	patient	1	2	2	1	1	2	1	1	5	1	5	1	3	1	5	1	1	1	3	5	1	1	1	3	5	1	1	1	5	2	5	1	1	1	1	5	1	1	1	1	1	1	5	3	1	1
NA	0	29	patient	4	3	3	1	2	1	1	1	3	1	4	1	4	1	2	4	1	1	2	3	2	1	1	3	4	1	1	3	3	3	1	2	1	3	1	3	3	3	1	3	1	2	3	2	4	1
NA	0	49	patient	3	2	1	1	1	1	1	1	1	1	1	1	1	1	1	1	1	1	1	1	1	1	1	1	1	1	1	1	1	1	1	3	1	1	1	1	1	1	1	1	1	1	2	1	1	1
NA	1	40	patient	1	1	1	1	1	1	1	1	1	1	1	1	1	1	1	1	1	1	1	1	1	1	1	1	1	1	1	1	1	1	1	1	1	1	1	1	1	1	1	1	1	3	1	1	1	1
NA	0	24	patient	1	3	1	1	1	1	1	1	1	1	1	1	1	1	2	1	1	2	2	1	1	1	1	1	1	1	1	1	1	1	1	1	2	1	1	3	1	1	4	3	1	3	3	1	1	1
NA	1	39	patient	4	4	4	3	1	1	1	3	1	2	2	4	5	1	3	1	4	1	2	3	1	3	1	1	1	1	1	1	1	1	1	1	1	2	1	1	1	2	1	1	1	1	3	1	4	1
NA	1	37	patient	3	2	1	4	1	1	1	1	1	1	1	1	1	1	1	1	1	1	1	1	1	1	1	1	1	1	1	1	1	1	1	1	1	1	1	1	1	1	1	1	1	1	1	1	1	1
NA	1	27	patient	1	4	3	1	1	1	1	1	1	2	5	1	4	1	2	1	1	2	3	4	2	1	3	1	4	2	1	1	1	1	1	3	3	2	1	4	1	3	2	3	1	2	3	1	4	4
NA	0	24	patient	2	4	2	1	1	2	1	1	1	2	3	1	4	2	2	2	1	2	2	3	2	1	1	1	3	1	1	1	4	2	1	2	2	2	1	4	1	1	3	1	1	2	3	3	2	2
NA	1	30	patient	2	2	3	1	1	1	1	1	1	1	1	3	3	1	1	1	4	1	2	2	1	2	1	1	1	1	1	1	1	1	1	2	1	3	1	1	1	2	2	1	3	1	1	1	2	1
NA	1	37	patient	2	1	3	1	1	1	3	1	1	3	1	1	1	1	1	1	1	1	1	1	1	1	1	1	1	1	1	1	2	1	1	4	1	1	NA	1	1	1	1	1	4	1	1	1	1	3
NA	1	32	patient	5	5	4	5	1	1	1	1	3	1	1	1	5	1	2	1	1	5	1	1	3	1	1	1	2	1	1	1	1	1	1	1	3	1	1	3	1	1	4	1	1	3	1	1	1	1
NA	0	32	patient	3	2	1	4	1	1	1	3	5	4	4	1	5	3	4	5	1	1	3	3	1	1	1	3	5	1	1	1	1	3	1	4	1	2	1	4	1	1	1	5	1	1	5	4	1	3
NA	1	37	patient	1	3	3	2	1	1	1	1	1	1	2	1	3	1	3	1	1	2	3	3	2	1	1	1	1	1	1	1	1	1	1	1	1	2	1	1	1	2	2	3	1	2	1	1	1	1
NA	0	33	patient	4	3	2	1	1	1	1	1	1	1	1	1	2	2	3	1	1	1	1	2	2	1	1	1	1	1	1	1	1	1	1	3	1	2	1	2	1	1	1	1	2	2	2	1	1	2
NA	1	23	patient	1	1	2	1	1	1	1	1	1	2	1	1	2	1	2	3	1	2	3	2	1	1	1	1	1	1	1	1	1	2	2	1	1	1	1	1	1	1	3	1	1	1	4	1	1	2
NA	0	38	patient	1	1	1	1	1	1	1	1	1	1	1	1	4	1	1	1	1	1	1	1	1	1	1	1	1	1	1	1	5	1	1	1	2	1	1	2	1	1	1	2	1	1	1	1	1	1
NA	0	20	patient	1	4	3	4	1	4	1	1	4	3	4	4	5	3	4	3	2	2	4	1	3	1	1	4	4	4	5	1	5	2	3	3	2	3	1	5	1	3	5	5	1	4	4	4	4	2
NA	0	34	patient	3	4	2	4	2	1	1	1	2	3	5	5	2	3	4	3	1	1	3	4	4	4	1	2	3	1	1	1	2	3	1	3	1	5	1	3	1	3	2	1	1	1	3	3	1	4
NA	0	38	patient	1	1	1	1	1	1	1	1	1	1	1	1	1	1	1	1	1	1	1	2	1	1	1	1	1	1	1	1	1	1	1	1	1	1	1	1	1	1	1	2	1	1	1	1	1	1
NA	0	29	patient	3	2	2	3	1	1	1	1	1	2	2	2	2	2	2	2	2	2	3	2	3	1	1	1	2	1	1	1	1	2	2	3	3	2	1	4	1	1	2	3	2	3	2	2	1	2
NA	1	33	patient	1	2	1	1	1	1	1	1	1	1	4	1	4	2	3	3	1	1	3	1	2	1	1	1	3	1	1	1	2	1	2	1	1	2	1	3	1	1	2	1	1	2	2	3	1	1
NA	1	43	patient	4	4	4	4	5	5	5	4	5	5	4	1	3	3	4	4	1	4	4	4	1	4	1	4	4	5	4	4	4	4	4	4	4	4	4	5	5	5	5	5	4	4	5	5	4	3
NA	1	43	patient	3	2	1	1	1	1	1	1	1	1	2	1	1	1	1	3	1	3	4	1	1	1	1	1	2	1	1	1	2	1	2	2	1	1	1	1	1	1	5	3	4	5	2	2	1	1
NA	0	40	patient	4	4	3	4	1	1	1	1	3	2	5	1	4	1	5	3	1	2	5	1	1	3	4	1	4	1	1	1	2	1	1	5	1	5	1	5	1	5	2	5	1	4	1	3	1	4
NA	0	45	patient	1	4	4	1	1	1	1	1	1	2	3	1	3	1	1	3	1	4	4	1	1	2	5	1	3	1	1	1	1	2	1	4	2	2	1	3	1	1	4	3	1	4	3	2	2	1
NA	1	40	patient	1	2	2	3	1	1	1	1	1	2	2	1	2	1	2	1	1	2	1	1	2	1	1	1	1	1	1	1	1	1	1	2	3	3	1	2	1	2	2	1	1	1	2	1	1	2
[truncated: 19 more columns]
